# Supplementary material for: A Direct Observation of Infanticide by a Female Free‐Ranging Dog (Canis familiaris) Supports the Resource Competition Hypothesis
Source: Ecol Evol. 2025 Dec 28;15(12):e72727. doi: 10.1002/ece3.72727 (PMC12998265; doi:10.1002/ece3.72727)
Supplement: Supplementary file 2 — Appendix S1: ece372727‐sup‐0001‐Supinfo01.zip. [file ECE3-15-e72727-s001.zip]

Archive with 13 entries (13 files):
- presence_for_elo_supp_data_S9.txt
- Vanderheyden_etal_supplement_20250817.docx
- winner_loser_all_submissions_supp_data_S10.xlsx
- winner_loser_all_submissions_supp_data_S10.xml
- adult_id_supp_data_S5.xlsx
- birth_order_supp_data_S6.xlsx
- birth_order_supp_data_S6.xml
- birth_order_supp_data_S7.R
- body_condition_scores_groompack_supp_data_S8.xlsx
- body_condition_scores_groompack_supp_data_S8.xml
- Elo_bayes_supp_data_S11.R
- kinship_supp_data_S12.txt
- kinship_supp_data_S12.xml
