# Supplementary material for: A Direct Observation of Infanticide by a Female Free‐Ranging Dog (Canis familiaris) Supports the Resource Competition Hypothesis
Source: Ecol Evol. 2025 Dec 28;15(12):e72727. doi: 10.1002/ece3.72727 (PMC12998265; doi:10.1002/ece3.72727)
Supplement: Supplementary file 2 — Appendix S1: ece372727‐sup‐0001‐Supinfo01.zip. [file ECE3-15-e72727-s001.zip › winner_loser_all_submissions_supp_data_S10.xlsx]

## Sheet: Sheet 1
Time_num	Obs	Time_sec	Actor	Action	Receiver	Date	DA_DP_number	DA_DP_code	Draw	aggression_actors	Winner	Loser	type4
165254	bc	256	mari	gt	ora_	2023-08-19	2	mari.ora_	FALSE	0	ora_	mari	gt
74544	bc	707	home	wd	ibis	2023-08-20	3	home.ibis	FALSE	0	ibis	home	wsm
71647	bc	877	jaws	be	tach	2023-08-24	6	jaws.tach	FALSE	0	tach	jaws	ssm
73414	bc	98	jaws	be	tach	2023-08-24	8	jaws.tach	FALSE	1	tach	jaws	ssm
172601	bc	209	tiny	gt	home	2023-08-25	10	home.tiny	FALSE	0	home	tiny	gt
172601	bc	594	home	gt	tiny	2023-08-25	11	home.tiny	FALSE	0	tiny	home	gt
195008	bc	470	crof	hd	pika	2023-08-28	21	crof.pika	FALSE	1	pika	crof	wsm
75612	bc	836	ora_	gt	mari	2023-08-29	23	mari.ora_	FALSE	0	mari	ora_	gt
85541	bc	180	anna	wd	nawi	2023-08-29	24	anna.nawi	FALSE	1	nawi	anna	wsm
95234	bc	780	mela	gt	shae	2023-09-01	38	mela.shae	FALSE	0	shae	mela	gt
173832	bc	809	bast	be	papa	2023-09-01	40	bast.papa	FALSE	0	papa	bast	ssm
175444	bc	856	papa	gt	citr	2023-09-01	41	citr.papa	FALSE	0	citr	papa	gt
183854	bc	226	mela	be	papa	2023-09-01	43	mela.papa	FALSE	0	papa	mela	ssm
83300	bc	104	jaws	gt	tach	2023-09-03	45	jaws.tach	FALSE	0	tach	jaws	gt
83300	bc	180	jaws	be	tach	2023-09-03	46	jaws.tach	FALSE	1	tach	jaws	ssm
84800	bc	888	tach	gt	lara	2023-09-03	49	lara.tach	FALSE	0	lara	tach	gt
73758	bc	30	bast	gt	apol	2023-09-04	51	apol.bast	FALSE	0	apol	bast	gt
101351	bc	850	shae	gt	mela	2023-09-04	52	mela.shae	FALSE	0	mela	shae	gt
193418	bc	460	jaws	gt	tach	2023-09-06	59	jaws.tach	FALSE	0	tach	jaws	gt
193418	bc	510	jaws	gt	tach	2023-09-06	60	jaws.tach	FALSE	0	tach	jaws	gt
193418	bc	691	tach	gt	lara	2023-09-06	61	lara.tach	FALSE	0	lara	tach	gt
195046	bc	58	jaws	be	tach	2023-09-06	62	jaws.tach	FALSE	0	tach	jaws	ssm
194051	bc	292	papa	be	emma	2023-09-07	66	emma.papa	FALSE	0	emma	papa	ssm
194051	bc	292	papa	td	emma	2023-09-07	66	emma.papa	FALSE	0	emma	papa	ssm
181258	bc	725	tiny	gt	pain	2023-09-08	70	pain.tiny	FALSE	0	pain	tiny	gt
184528	bc	382	pain	gt	home	2023-09-08	73	home.pain	FALSE	0	home	pain	gt
184528	bc	403	pain	gt	ibis	2023-09-08	74	ibis.pain	FALSE	0	ibis	pain	gt
190129	bc	25	pain	wd	ibis	2023-09-08	75	ibis.pain	FALSE	0	ibis	pain	wsm
110107	bc	107	jaws	gt	pika	2023-09-11	84	jaws.pika	FALSE	0	pika	jaws	gt
110107	bc	738	jaws	gt	pika	2023-09-11	85	jaws.pika	FALSE	0	pika	jaws	gt
110107	bc	859	jaws	gt	crof	2023-09-11	86	crof.jaws	FALSE	0	crof	jaws	gt
110107	bc	889	jaws	gt	pika	2023-09-11	86	crof.jaws	FALSE	0	pika	jaws	gt
174527	bc	573	nawi	gt	fig_	2023-09-12	91	fig_.nawi	FALSE	0	fig_	nawi	gt
192053	bc	117	pika	be	crof	2023-09-12	93	crof.pika	FALSE	0	crof	pika	ssm
192053	bc	206	pika	be	crof	2023-09-12	94	crof.pika	FALSE	0	crof	pika	ssm
82556	bc	120	pale	wd	pain	2023-09-13	101	pain.pale	FALSE	1	pain	pale	wsm
93328	bc	0	home	wd	ibis	2023-09-13	103	home.ibis	FALSE	1	ibis	home	wsm
174702	bc	217	fig_	gt	groo	2023-09-14	104	fig_.groo	FALSE	0	groo	fig_	gt
72348	bc	43	jaws	gt	tach	2023-09-15	111	jaws.tach	FALSE	0	tach	jaws	gt
85933	bc	473	papa	gt	shae	2023-09-16	121	papa.shae	FALSE	0	shae	papa	gt
94738	bc	860	pain	gt	home	2023-09-20	125	home.pain	FALSE	0	home	pain	gt
100419	bc	653	tiny	gt	pain	2023-09-20	126	pain.tiny	FALSE	0	pain	tiny	gt
190551	bc	371	jaws	be	tach	2023-09-20	127	jaws.tach	FALSE	1	tach	jaws	ssm
190551	bc	415	jaws	be	tach	2023-09-20	128	jaws.tach	FALSE	1	tach	jaws	ssm
190551	bc	445	jaws	be	tach	2023-09-20	128	jaws.tach	FALSE	1	tach	jaws	ssm
71824	bc	155	pika	be	crof	2023-09-21	129	crof.pika	FALSE	1	crof	pika	ssm
71824	bc	203	pika	be	crof	2023-09-21	129	crof.pika	FALSE	1	crof	pika	ssm
71824	bc	302	pika	be	crof	2023-09-21	130	crof.pika	FALSE	1	crof	pika	ssm
71824	bc	592	crof	cr	nova	2023-09-21	131	crof.nova	FALSE	1	nova	crof	ssm
185055	bc	579	apol	gt	bast	2023-09-21	132	apol.bast	FALSE	0	bast	apol	gt
72918	bc	716	groo	gt	fig_	2023-09-24	142	fig_.groo	FALSE	0	fig_	groo	gt
102555	bc	555	ora_	gt	mari	2023-09-24	143	mari.ora_	FALSE	0	mari	ora_	gt
173814	bc	98	apol	gt	bast	2023-09-24	144	apol.bast	FALSE	0	bast	apol	gt
182441	bc	380	papa	gt	citr	2023-09-24	146	citr.papa	FALSE	0	citr	papa	gt
81652	bc	58	mari	gt	cruz	2023-09-26	147	cruz.mari	FALSE	0	cruz	mari	gt
191150	bc	869	mela	be	papa	2023-09-26	151	mela.papa	FALSE	0	papa	mela	ssm
184523	bc	238	daci	gt	dora	2023-09-28	162	daci.dora	FALSE	0	dora	daci	gt
164046	bc	206	jaws	be	tach	2023-09-30	171	jaws.tach	FALSE	1	tach	jaws	ssm
164046	bc	206	jaws	td	tach	2023-09-30	171	jaws.tach	FALSE	1	tach	jaws	ssm
181452	bc	364	nawi	gt	fig_	2023-10-01	174	fig_.nawi	FALSE	0	fig_	nawi	gt
72024	bc	694	pika	gt	crof	2023-10-02	177	crof.pika	FALSE	0	crof	pika	gt
72024	bc	882	crof	wd	nova	2023-10-02	178	crof.nova	FALSE	1	nova	crof	ssm
72024	bc	882	crof	cr	nova	2023-10-02	178	crof.nova	FALSE	1	nova	crof	ssm
73747	bc	444	nova	gt	pika	2023-10-02	180	nova.pika	FALSE	0	pika	nova	gt
73507	bc	113	tach	gt	jaws	2023-10-06	188	jaws.tach	FALSE	0	jaws	tach	gt
172754	bc	546	daci	gt	dora	2023-10-06	199	daci.dora	FALSE	0	dora	daci	gt
75812	bc	21	apol	be	papa	2023-10-07	206	apol.papa	FALSE	1	papa	apol	ssm
81437	bc	108	mela	be	papa	2023-10-07	207	mela.papa	FALSE	1	papa	mela	ssm
81437	bc	850	mela	be	papa	2023-10-07	208	mela.papa	FALSE	1	papa	mela	ssm
175238	bc	250	pain	gt	home	2023-10-08	217	home.pain	FALSE	0	home	pain	gt
75206	bc	131	daci	gt	emma	2023-10-09	220	daci.emma	FALSE	0	emma	daci	gt
72147	bc	852	fig_	gt	anna	2023-10-10	229	anna.fig_	FALSE	0	anna	fig_	gt
111831	bc	146	jaws	be	lara	2023-10-12	240	jaws.lara	FALSE	0	lara	jaws	ssm
111831	bc	146	jaws	td	lara	2023-10-12	240	jaws.lara	FALSE	0	lara	jaws	ssm
181955	bc	592	mela	gt	shae	2023-10-13	254	mela.shae	FALSE	0	shae	mela	gt
91338	bc	209	pain	gt	tiny	2023-10-14	259	pain.tiny	FALSE	0	tiny	pain	gt
85407	bc	874	pain	gt	home	2023-10-18	264	home.pain	FALSE	0	home	pain	gt
173648	bc	358	mela	be	papa	2023-10-19	281	mela.papa	FALSE	0	papa	mela	ssm
175459	bc	471	apol	gt	bast	2023-10-19	283	apol.bast	FALSE	0	bast	apol	gt
174716	bc	0	pann	be	home	2023-10-20	284	home.pann	FALSE	1	home	pann	ssm
174018	bc	0	cruz	be	mari	2023-10-21	288	cruz.mari	FALSE	1	mari	cruz	ssm
100309	bc	45	mari	td	crof	2023-10-22	294	crof.mari	FALSE	2	crof	mari	wsm
100309	bc	384	crof	az	nova	2023-10-22	295	crof.nova	FALSE	1	nova	crof	wsm
100309	bc	657	crof	av	nova	2023-10-22	299	crof.nova	FALSE	0	nova	crof	wsm
100309	bc	735	crof	av	nova	2023-10-22	300	crof.nova	FALSE	0	nova	crof	wsm
100309	bc	805	crof	av	nova	2023-10-22	301	crof.nova	FALSE	0	nova	crof	wsm
75156	bc	28	pika	gt	crof	2023-10-24	312	crof.pika	FALSE	0	crof	pika	gt
185034	bc	30	mapp	gt	dora	2023-10-24	319	dora.mapp	FALSE	0	dora	mapp	gt
73624	bc	43	babo	gt	dora	2023-10-25	320	babo.dora	FALSE	0	dora	babo	gt
73624	bc	324	babo	gt	dora	2023-10-25	321	babo.dora	FALSE	0	dora	babo	gt
73624	bc	534	babo	av	emma	2023-10-25	322	babo.emma	FALSE	0	emma	babo	wsm
73624	bc	784	mapp	gt	babo	2023-10-25	323	babo.mapp	FALSE	0	babo	mapp	gt
75220	bc	388	babo	gt	dora	2023-10-25	324	babo.dora	FALSE	0	dora	babo	gt
75220	bc	421	babo	gt	dora	2023-10-25	325	babo.dora	FALSE	0	dora	babo	gt
75220	bc	758	babo	gt	dora	2023-10-25	327	babo.dora	FALSE	0	dora	babo	gt
165630	bc	734	tach	gt	jaws	2023-10-25	338	jaws.tach	FALSE	0	jaws	tach	gt
81654	bc	344	pain	gt	tiny	2023-10-27	348	pain.tiny	FALSE	0	tiny	pain	gt
100959	bc	409	babo	gt	dora	2023-10-27	354	babo.dora	FALSE	0	dora	babo	gt
90147	bc	117	wasm	be	tach	2023-10-28	370	tach.wasm	FALSE	1	tach	wasm	ssm
94017	bc	83	ness	gt	pale	2023-10-28	371	ness.pale	FALSE	0	pale	ness	gt
91619	bc	414	dora	gt	emma	2023-10-30	373	dora.emma	FALSE	0	emma	dora	gt
91619	bc	594	babo	cr	emma	2023-10-30	374	babo.emma	FALSE	0	emma	babo	ssm
92734	bc	10	pika	be	crof	2023-10-31	383	crof.pika	FALSE	0	crof	pika	ssm
74013	bc	260	bast	gt	shae	2023-11-02	389	bast.shae	FALSE	0	shae	bast	gt
90522	bc	0	bast	td	papa	2023-11-02	393	bast.papa	FALSE	1	papa	bast	wsm
90522	bc	0	bast	hd	papa	2023-11-02	393	bast.papa	FALSE	1	papa	bast	wsm
123353	bc	15	nawi	gt	fig_	2023-11-02	394	fig_.nawi	FALSE	0	fig_	nawi	gt
143951	bc	0	jaws	cr	pika	2023-11-02	397	jaws.pika	FALSE	1	pika	jaws	ssm
143951	bc	0	jaws	be	pika	2023-11-02	397	jaws.pika	FALSE	1	pika	jaws	ssm
73358	bc	109	jaws	gt	crof	2023-11-05	398	crof.jaws	FALSE	0	crof	jaws	gt
73358	bc	173	jaws	gt	crof	2023-11-05	399	crof.jaws	FALSE	0	crof	jaws	gt
75014	bc	45	jaws	be	tach	2023-11-05	401	jaws.tach	FALSE	1	tach	jaws	ssm
82358	bc	579	pika	gt	lara	2023-11-05	403	lara.pika	FALSE	0	lara	pika	gt
172427	bc	0	apol	wd	papa	2023-11-05	406	apol.papa	FALSE	0	papa	apol	wsm
172427	bc	0	apol	hd	papa	2023-11-05	406	apol.papa	FALSE	0	papa	apol	wsm
172427	bc	0	apol	td	papa	2023-11-05	406	apol.papa	FALSE	0	papa	apol	wsm
73751	bc	892	pale	be	ness	2023-11-06	408	ness.pale	FALSE	1	ness	pale	ssm
75855	bc	159	pale	hd	ness	2023-11-06	409	ness.pale	FALSE	1	ness	pale	wsm
75855	bc	185	pale	az	ness	2023-11-06	410	ness.pale	FALSE	1	ness	pale	wsm
83311	bc	185	pain	gt	tiny	2023-11-08	413	pain.tiny	FALSE	0	tiny	pain	gt
83311	bc	378	pain	gt	home	2023-11-08	414	home.pain	FALSE	0	home	pain	gt
83311	bc	387	pain	gt	tiny	2023-11-08	415	pain.tiny	FALSE	0	tiny	pain	gt
83311	bc	438	pain	gt	tiny	2023-11-08	416	pain.tiny	FALSE	0	tiny	pain	gt
85750	bc	663	crof	cr	nova	2023-11-09	420	crof.nova	FALSE	1	nova	crof	ssm
72607	bc	47	bast	gt	shae	2023-11-14	421	bast.shae	FALSE	0	shae	bast	gt
74202	bc	747	mela	wd	papa	2023-11-14	422	mela.papa	FALSE	0	papa	mela	wsm
74202	bc	747	mela	hd	papa	2023-11-14	422	mela.papa	FALSE	0	papa	mela	wsm
90426	bc	0	apol	wd	shae	2023-11-14	423	apol.shae	FALSE	1	shae	apol	wsm
90426	bc	0	apol	td	shae	2023-11-14	423	apol.shae	FALSE	1	shae	apol	wsm
73552	bc	899	nawi	gt	fig_	2023-11-15	425	fig_.nawi	FALSE	0	fig_	nawi	gt
82950	bc	6	ora_	gt	mari	2023-11-15	426	mari.ora_	FALSE	0	mari	ora_	gt
110322	bc	73	crof	cr	nova	2023-11-15	429	crof.nova	FALSE	1	nova	crof	ssm
110322	bc	73	crof	td	nova	2023-11-15	429	crof.nova	FALSE	1	nova	crof	ssm
73754	bc	595	pain	gt	home	2023-11-17	435	home.pain	FALSE	0	home	pain	gt
74336	bc	470	dymp	gt	pika	2023-11-18	440	dymp.pika	FALSE	0	pika	dymp	gt
81921	bc	0	dymp	be	nova	2023-11-18	441	dymp.nova	FALSE	1	nova	dymp	ssm
81921	bc	0	dymp	td	nova	2023-11-18	441	dymp.nova	FALSE	1	nova	dymp	ssm
81921	bc	203	crof	av	nova	2023-11-18	443	crof.nova	FALSE	1	nova	crof	ssm
81921	bc	205	crof	be	nova	2023-11-18	443	crof.nova	FALSE	1	nova	crof	ssm
81921	bc	205	crof	td	nova	2023-11-18	443	crof.nova	FALSE	1	nova	crof	ssm
85401	bc	0	pika	be	nova	2023-11-18	444	nova.pika	FALSE	1	nova	pika	ssm
85401	bc	0	pika	td	nova	2023-11-18	444	nova.pika	FALSE	1	nova	pika	ssm
91610	bc	129	anna	gt	fig_	2023-11-18	446	anna.fig_	FALSE	0	fig_	anna	gt
111610	bc	0	jaws	cr	pika	2023-11-18	450	jaws.pika	FALSE	1	pika	jaws	ssm
81218	bc	966	pale	be	ness	2023-11-19	454	ness.pale	FALSE	2	ness	pale	ssm
92314	bc	0	home	wd	tiny	2023-11-19	460	home.tiny	FALSE	1	tiny	home	wsm
110749	bc	688	crof	wd	nova	2023-11-21	468	crof.nova	FALSE	1	nova	crof	wsm
181809	bc	599	mela	be	papa	2023-11-21	471	mela.papa	FALSE	1	papa	mela	ssm
84825	bc	424	apol	gt	bast	2023-11-22	476	apol.bast	FALSE	0	bast	apol	gt
94418	bc	155	apol	gt	bast	2023-11-22	477	apol.bast	FALSE	0	bast	apol	gt
81110	bc	594	anna	gt	fig_	2023-11-23	489	anna.fig_	FALSE	0	fig_	anna	gt
91611	bc	562	anna	gt	fig_	2023-11-23	492	anna.fig_	FALSE	0	fig_	anna	gt
105318	bc	186	mari	az	pika	2023-11-23	494	mari.pika	FALSE	1	pika	mari	wsm
111528	bc	291	crof	gt	pika	2023-11-23	497	crof.pika	FALSE	0	pika	crof	gt
183815	bc	0	papa	be	dora	2023-11-23	500	dora.papa	FALSE	0	dora	papa	ssm
183815	bc	0	papa	gt	dora	2023-11-23	501	dora.papa	FALSE	0	dora	papa	gt
114647	bc	0	wasm	be	tach	2023-11-25	506	tach.wasm	FALSE	1	tach	wasm	ssm
114647	bc	0	wasm	fl	tach	2023-11-25	506	tach.wasm	FALSE	1	tach	wasm	ssm
120702	bc	0	wasm	be	tach	2023-11-25	508	tach.wasm	FALSE	0	tach	wasm	ssm
173254	bc	625	mapp	gt	dora	2023-11-25	510	dora.mapp	FALSE	0	dora	mapp	gt
171304	bc	344	dymp	gt	boug	2023-11-26	511	boug.dymp	FALSE	0	boug	dymp	gt
171304	bc	477	boug	gt	dymp	2023-11-26	512	boug.dymp	FALSE	0	dymp	boug	gt
84002	bc	383	crof	be	nova	2023-11-27	516	crof.nova	FALSE	1	nova	crof	ssm
84002	bc	383	crof	td	nova	2023-11-27	516	crof.nova	FALSE	1	nova	crof	ssm
102248	bc	46	jaws	be	tach	2023-11-27	518	jaws.tach	FALSE	1	tach	jaws	ssm
85822	bc	207	cruz	gt	ora_	2023-11-30	525	cruz.ora_	FALSE	0	ora_	cruz	gt
81842	bc	0	mela	be	papa	2023-12-02	531	mela.papa	FALSE	0	papa	mela	ssm
81842	bc	369	mela	be	papa	2023-12-02	532	mela.papa	FALSE	1	papa	mela	ssm
81842	bc	394	mela	be	papa	2023-12-02	533	mela.papa	FALSE	1	papa	mela	ssm
90041	bc	272	mela	be	papa	2023-12-02	543	mela.papa	FALSE	1	papa	mela	ssm
80552	bc	56	dymp	gt	pika	2023-12-04	548	dymp.pika	FALSE	0	pika	dymp	gt
84611	bc	624	bree	gt	tiny	2023-12-05	552	bree.tiny	FALSE	0	tiny	bree	gt
181306	bc	870	tach	gt	lara	2023-12-05	559	lara.tach	FALSE	0	lara	tach	gt
183750	bc	0	jaws	be	tach	2023-12-05	560	jaws.tach	FALSE	1	tach	jaws	ssm
183750	bc	0	jaws	td	tach	2023-12-05	560	jaws.tach	FALSE	1	tach	jaws	ssm
183750	bc	23	jaws	be	tach	2023-12-05	561	jaws.tach	FALSE	1	tach	jaws	ssm
183750	bc	23	jaws	td	tach	2023-12-05	561	jaws.tach	FALSE	1	tach	jaws	ssm
82259	bc	491	jaws	be	tach	2023-12-06	563	jaws.tach	FALSE	0	tach	jaws	ssm
82259	bc	617	jaws	cr	tach	2023-12-06	564	jaws.tach	FALSE	1	tach	jaws	ssm
82259	bc	639	jaws	be	tach	2023-12-06	564	jaws.tach	FALSE	1	tach	jaws	ssm
82259	bc	677	jaws	cr	tach	2023-12-06	564	jaws.tach	FALSE	1	tach	jaws	ssm
82259	bc	677	jaws	be	tach	2023-12-06	564	jaws.tach	FALSE	1	tach	jaws	ssm
82259	bc	677	jaws	td	tach	2023-12-06	564	jaws.tach	FALSE	1	tach	jaws	ssm
111122	bc	279	crof	gt	pika	2023-12-06	577	crof.pika	FALSE	0	pika	crof	gt
80513	bc	311	bast	cr	shae	2023-12-07	578	bast.shae	FALSE	0	shae	bast	ssm
170039	bc	438	dymp	gt	pika	2023-12-07	586	dymp.pika	FALSE	0	pika	dymp	gt
170039	bc	475	dymp	be	pika	2023-12-07	587	dymp.pika	FALSE	1	pika	dymp	ssm
180727	bc	632	wasm	cr	tach	2023-12-07	589	tach.wasm	FALSE	1	tach	wasm	ssm
182323	bc	0	lara	be	tach	2023-12-07	591	lara.tach	FALSE	1	tach	lara	ssm
182323	bc	0	lara	be	tach	2023-12-07	591	lara.tach	FALSE	1	tach	lara	ssm
91754	bc	571	pann	wd	tiny	2023-12-12	601	pann.tiny	FALSE	1	tiny	pann	wsm
161903	bc	558	jaws	gt	wasm	2023-12-12	603	jaws.wasm	FALSE	0	wasm	jaws	gt
80229	bc	0	wasm	be	tach	2023-12-13	604	tach.wasm	FALSE	1	tach	wasm	ssm
80229	bc	0	lara	be	tach	2023-12-13	605	lara.tach	FALSE	1	tach	lara	ssm
80229	bc	0	lara	cr	tach	2023-12-13	605	lara.tach	FALSE	1	tach	lara	ssm
80229	bc	218	lara	cr	tach	2023-12-13	608	lara.tach	FALSE	1	tach	lara	ssm
80229	bc	295	lara	cr	tach	2023-12-13	609	lara.tach	FALSE	0	tach	lara	ssm
80229	bc	622	lara	be	tach	2023-12-13	610	lara.tach	FALSE	0	tach	lara	ssm
80229	bc	637	lara	be	tach	2023-12-13	611	lara.tach	FALSE	1	tach	lara	ssm
80229	bc	749	wasm	be	tach	2023-12-13	612	tach.wasm	FALSE	2	tach	wasm	ssm
82052	bc	126	jaws	be	tach	2023-12-13	613	jaws.tach	FALSE	1	tach	jaws	ssm
82052	bc	177	jaws	be	tach	2023-12-13	614	jaws.tach	FALSE	1	tach	jaws	ssm
82052	bc	177	jaws	fl	tach	2023-12-13	614	jaws.tach	FALSE	1	tach	jaws	ssm
82052	bc	294	jaws	be	tach	2023-12-13	615	jaws.tach	FALSE	1	tach	jaws	ssm
82052	bc	357	jaws	cr	tach	2023-12-13	615	jaws.tach	FALSE	1	tach	jaws	ssm
83642	bc	469	lara	cr	tach	2023-12-13	616	lara.tach	FALSE	0	tach	lara	ssm
90944	bc	105	jaws	gt	crof	2023-12-13	617	crof.jaws	FALSE	0	crof	jaws	gt
100029	bc	102	fig_	wd	nova	2023-12-13	618	fig_.nova	FALSE	1	nova	fig_	wsm
100029	bc	694	lara	hd	fig_	2023-12-13	619	fig_.lara	FALSE	0	fig_	lara	wsm
111626	bc	467	tach	gt	lara	2023-12-17	638	lara.tach	FALSE	0	lara	tach	gt
90505	bc	187	pain	gt	home	2023-12-18	641	home.pain	FALSE	0	home	pain	gt
162511	bc	15	wasm	be	tach	2023-12-18	642	tach.wasm	FALSE	1	tach	wasm	ssm
162511	bc	260	crof	be	tach	2023-12-18	643	crof.tach	FALSE	1	tach	crof	ssm
162511	bc	376	crof	be	tach	2023-12-18	644	crof.tach	FALSE	1	tach	crof	ssm
162511	bc	376	crof	td	tach	2023-12-18	644	crof.tach	FALSE	1	tach	crof	ssm
104025	bc	0	lara	be	tach	2023-12-19	646	lara.tach	FALSE	1	tach	lara	ssm
172733	bc	305	anna	be	nawi	2023-12-20	655	anna.nawi	FALSE	1	nawi	anna	ssm
182455	bc	431	anna	be	fig_	2023-12-20	656	anna.fig_	FALSE	1	fig_	anna	ssm
182455	bc	431	anna	td	fig_	2023-12-20	656	anna.fig_	FALSE	1	fig_	anna	ssm
102428	bc	0	wasm	cr	pika	2023-12-22	659	pika.wasm	FALSE	1	pika	wasm	ssm
102428	bc	0	crof	be	tach	2023-12-22	660	crof.tach	FALSE	1	tach	crof	ssm
90148	bc	102	bree	gt	pain	2023-12-27	670	bree.pain	FALSE	0	pain	bree	gt
84642	bc	0	jaws	be	tach	2023-12-31	682	jaws.tach	FALSE	0	tach	jaws	ssm
84642	bc	581	jaws	be	tach	2023-12-31	683	jaws.tach	FALSE	1	tach	jaws	ssm
84642	bc	581	jaws	td	tach	2023-12-31	683	jaws.tach	FALSE	1	tach	jaws	ssm
84815	bc	593	bree	gt	home	2024-01-02	686	bree.home	FALSE	0	home	bree	gt
112455	bc	141	babo	gt	dora	2024-01-02	687	babo.dora	FALSE	0	dora	babo	gt
100726	bc	0	jaws	be	tach	2024-01-05	689	jaws.tach	FALSE	0	tach	jaws	ssm
100726	bc	0	jaws	td	tach	2024-01-05	689	jaws.tach	FALSE	0	tach	jaws	ssm
85602	bc	788	emma	gt	dora	2024-01-06	690	dora.emma	FALSE	0	dora	emma	gt
82236	bc	226	jaws	cr	tach	2024-01-07	691	jaws.tach	FALSE	0	tach	jaws	ssm
82236	bc	353	jaws	cr	tach	2024-01-07	692	jaws.tach	FALSE	1	tach	jaws	ssm
91738	bc	0	dymp	be	pika	2024-01-07	695	dymp.pika	FALSE	1	pika	dymp	ssm
94339	bc	0	cruz	gt	mari	2024-01-07	698	cruz.mari	FALSE	0	mari	cruz	gt
171536	bc	192	apol	gt	citr	2024-01-07	699	apol.citr	FALSE	0	citr	apol	gt
90856	bc	0	bast	cr	shae	2024-01-08	701	bast.shae	FALSE	1	shae	bast	ssm
90856	bc	111	bast	cr	shae	2024-01-08	701	bast.shae	FALSE	1	shae	bast	ssm
90856	bc	111	bast	be	shae	2024-01-08	701	bast.shae	FALSE	1	shae	bast	ssm
90856	bc	411	bast	be	shae	2024-01-08	701	bast.shae	FALSE	1	shae	bast	ssm
90856	bc	516	bast	cr	shae	2024-01-08	701	bast.shae	FALSE	1	shae	bast	ssm
90856	bc	516	bast	be	shae	2024-01-08	701	bast.shae	FALSE	1	shae	bast	ssm
90856	bc	516	bast	td	shae	2024-01-08	701	bast.shae	FALSE	1	shae	bast	ssm
90856	bc	537	bast	cr	shae	2024-01-08	701	bast.shae	FALSE	1	shae	bast	ssm
90856	bc	537	bast	be	shae	2024-01-08	701	bast.shae	FALSE	1	shae	bast	ssm
90856	bc	537	bast	td	shae	2024-01-08	701	bast.shae	FALSE	1	shae	bast	ssm
90856	bc	651	bast	cr	shae	2024-01-08	701	bast.shae	FALSE	1	shae	bast	ssm
90856	bc	651	bast	be	shae	2024-01-08	701	bast.shae	FALSE	1	shae	bast	ssm
90856	bc	651	bast	td	shae	2024-01-08	701	bast.shae	FALSE	1	shae	bast	ssm
90856	bc	794	bast	fl	shae	2024-01-08	701	bast.shae	FALSE	1	shae	bast	ssm
90856	bc	794	bast	cr	shae	2024-01-08	701	bast.shae	FALSE	1	shae	bast	ssm
90856	bc	794	bast	be	shae	2024-01-08	701	bast.shae	FALSE	1	shae	bast	ssm
90856	bc	794	bast	td	shae	2024-01-08	701	bast.shae	FALSE	1	shae	bast	ssm
90856	bc	880	bast	az	shae	2024-01-08	701	bast.shae	FALSE	1	shae	bast	ssm
90856	bc	880	bast	hd	shae	2024-01-08	701	bast.shae	FALSE	1	shae	bast	ssm
90856	bc	959	bast	fl	shae	2024-01-08	701	bast.shae	FALSE	1	shae	bast	ssm
100320	bc	0	pika	cr	nova	2024-01-11	704	nova.pika	FALSE	0	nova	pika	ssm
100320	bc	147	pika	cr	nova	2024-01-11	706	nova.pika	FALSE	0	nova	pika	ssm
100320	bc	215	crof	cr	nova	2024-01-11	707	crof.nova	FALSE	1	nova	crof	ssm
103805	bc	105	crof	av	pika	2024-01-11	712	crof.pika	FALSE	1	pika	crof	wsm
102529	bc	333	mapp	gt	dora	2024-01-13	724	dora.mapp	FALSE	0	dora	mapp	gt
173149	bc	278	dymp	be	nova	2024-01-13	727	dymp.nova	FALSE	1	nova	dymp	ssm
174923	bc	508	dymp	gt	crof	2024-01-13	729	crof.dymp	FALSE	0	crof	dymp	gt
181114	bc	498	anna	gt	fig_	2024-01-13	730	anna.fig_	FALSE	0	fig_	anna	gt
82331	bc	11	bree	gt	pain	2024-01-15	731	bree.pain	FALSE	0	pain	bree	gt
82331	bc	29	bree	gt	pain	2024-01-15	732	bree.pain	FALSE	0	pain	bree	gt
82331	bc	248	bree	fl	tiny	2024-01-15	733	bree.tiny	FALSE	1	tiny	bree	ssm
82331	bc	248	bree	td	tiny	2024-01-15	733	bree.tiny	FALSE	1	tiny	bree	ssm
83916	bc	0	pann	cr	home	2024-01-15	734	home.pann	FALSE	0	home	pann	ssm
83916	bc	0	pann	be	home	2024-01-15	734	home.pann	FALSE	0	home	pann	ssm
83916	bc	0	pann	td	home	2024-01-15	734	home.pann	FALSE	0	home	pann	ssm
83916	bc	219	pain	gt	bree	2024-01-15	735	bree.pain	FALSE	0	bree	pain	gt
85504	bc	819	pain	cr	tiny	2024-01-15	737	pain.tiny	FALSE	1	tiny	pain	ssm
171123	bc	48	anna	gt	fig_	2024-01-15	742	anna.fig_	FALSE	0	fig_	anna	gt
91916	bc	237	dymp	be	pika	2024-01-16	744	dymp.pika	FALSE	0	pika	dymp	ssm
164318	bc	513	pain	gt	tiny	2024-01-16	753	pain.tiny	FALSE	0	tiny	pain	gt
95521	bc	0	mapp	cr	dora	2024-01-17	764	dora.mapp	FALSE	1	dora	mapp	ssm
95521	bc	0	babo	av	mapp	2024-01-17	765	babo.mapp	FALSE	1	mapp	babo	wsm
101109	bc	95	mapp	gt	emma	2024-01-17	766	emma.mapp	FALSE	0	emma	mapp	gt
164002	bc	149	bree	gt	pain	2024-01-20	774	bree.pain	FALSE	0	pain	bree	gt
90230	bc	118	bree	gt	home	2024-01-21	779	bree.home	FALSE	0	home	bree	gt
172851	bc	0	fig_	wd	nawi	2024-01-21	782	fig_.nawi	FALSE	1	nawi	fig_	wsm
85108	bc	173	crof	gt	nova	2024-01-22	785	crof.nova	FALSE	0	nova	crof	gt
165803	bc	34	brid	gt	apol	2024-01-22	794	apol.brid	FALSE	0	apol	brid	gt
182545	bc	643	pain	gt	home	2024-01-22	797	home.pain	FALSE	0	home	pain	gt
182545	bc	666	bree	fl	home	2024-01-22	798	bree.home	FALSE	1	home	bree	ssm
182545	bc	666	bree	td	home	2024-01-22	798	bree.home	FALSE	1	home	bree	ssm
81614	bc	777	jaws	cr	tach	2024-01-26	803	jaws.tach	FALSE	1	tach	jaws	ssm
85117	bc	26	jaws	cr	tach	2024-01-26	804	jaws.tach	FALSE	0	tach	jaws	ssm
85117	bc	28	jaws	be	tach	2024-01-26	804	jaws.tach	FALSE	0	tach	jaws	ssm
175525	bc	257	babo	gt	dora	2024-01-26	805	babo.dora	FALSE	0	dora	babo	gt
184013	bc	0	dymp	gt	crof	2024-01-29	817	crof.dymp	FALSE	0	crof	dymp	gt
184013	bc	176	dymp	gt	crof	2024-01-29	818	crof.dymp	FALSE	0	crof	dymp	gt
185639	bc	572	boug	be	nova	2024-01-29	819	boug.nova	FALSE	0	nova	boug	ssm
190331	bc	737	mela	gt	shae	2024-02-03	832	mela.shae	FALSE	0	shae	mela	gt
82436	bc	0	dora	cr	emma	2024-02-04	833	dora.emma	FALSE	1	emma	dora	ssm
82436	bc	34	babo	gt	dora	2024-02-04	834	babo.dora	FALSE	0	dora	babo	gt
82436	bc	317	mapp	gt	dora	2024-02-04	835	dora.mapp	FALSE	0	dora	mapp	gt
82436	bc	380	babo	gt	dora	2024-02-04	836	babo.dora	FALSE	0	dora	babo	gt
185613	bc	10	pika	hd	tach	2024-02-04	842	pika.tach	FALSE	1	tach	pika	wsm
185613	bc	58	pika	cr	tach	2024-02-04	843	pika.tach	FALSE	1	tach	pika	ssm
185613	bc	99	pika	cr	tach	2024-02-04	844	pika.tach	FALSE	1	tach	pika	ssm
185613	bc	99	pika	td	tach	2024-02-04	844	pika.tach	FALSE	1	tach	pika	ssm
185613	bc	251	pika	cr	tach	2024-02-04	845	pika.tach	FALSE	1	tach	pika	ssm
182944	bc	104	boug	gt	pika	2024-02-13	851	boug.pika	FALSE	0	pika	boug	gt
190852	bc	0	jaws	be	pika	2024-02-13	852	jaws.pika	FALSE	0	pika	jaws	ssm
190852	bc	0	wasm	cr	pika	2024-02-13	854	pika.wasm	FALSE	0	pika	wasm	ssm
190852	bc	0	wasm	be	pika	2024-02-13	854	pika.wasm	FALSE	0	pika	wasm	ssm
190852	bc	0	crof	be	tach	2024-02-13	855	crof.tach	FALSE	1	tach	crof	ssm
190852	bc	0	wasm	be	tach	2024-02-13	856	tach.wasm	FALSE	0	tach	wasm	ssm
190852	bc	0	wasm	td	tach	2024-02-13	856	tach.wasm	FALSE	0	tach	wasm	ssm
190852	bc	0	pika	hd	tach	2024-02-13	858	pika.tach	FALSE	1	tach	pika	ssm
190852	bc	0	pika	cr	tach	2024-02-13	858	pika.tach	FALSE	1	tach	pika	ssm
190852	bc	0	pika	td	tach	2024-02-13	858	pika.tach	FALSE	1	tach	pika	ssm
81207	bc	295	lara	be	tach	2024-02-14	859	lara.tach	FALSE	1	tach	lara	ssm
92432	bc	0	dymp	gt	boug	2024-02-14	863	boug.dymp	FALSE	0	boug	dymp	gt
100827	bc	259	nawi	gt	fig_	2024-02-14	866	fig_.nawi	FALSE	0	fig_	nawi	gt
174526	bc	0	pann	be	home	2024-02-14	868	home.pann	FALSE	0	home	pann	ssm
174526	bc	0	pann	be	home	2024-02-14	869	home.pann	FALSE	1	home	pann	ssm
174526	bc	0	pann	fl	home	2024-02-14	869	home.pann	FALSE	1	home	pann	ssm
174526	bc	79	home	av	pain	2024-02-14	870	home.pain	FALSE	1	pain	home	wsm
174526	bc	117	pann	be	home	2024-02-14	871	home.pann	FALSE	1	home	pann	ssm
111951	bc	327	quik	gt	ness	2024-02-16	875	ness.quik	FALSE	0	ness	quik	gt
82253	bc	839	bree	gt	home	2024-02-17	887	bree.home	FALSE	0	home	bree	gt
83901	bc	280	pain	gt	home	2024-02-17	888	home.pain	FALSE	0	home	pain	gt
83901	bc	508	pain	gt	pann	2024-02-17	889	pain.pann	FALSE	0	pann	pain	gt
90454	bc	473	anna	gt	nawi	2024-02-19	892	anna.nawi	FALSE	0	nawi	anna	gt
165757	bc	93	quik	gt	ness	2024-02-19	896	ness.quik	FALSE	0	ness	quik	gt
165757	bc	121	quik	gt	ness	2024-02-19	897	ness.quik	FALSE	0	ness	quik	gt
171413	bc	489	quik	gt	ness	2024-02-19	898	ness.quik	FALSE	0	ness	quik	gt
80027	bc	0	bast	be	shae	2024-02-20	904	bast.shae	FALSE	1	shae	bast	ssm
81908	bc	71	shos	gt	citr	2024-02-20	907	citr.shos	FALSE	0	citr	shos	gt
83023	bc	363	quik	gt	ness	2024-02-23	912	ness.quik	FALSE	0	ness	quik	gt
83023	bc	511	quik	gt	ness	2024-02-23	913	ness.quik	FALSE	0	ness	quik	gt
83807	bc	180	bast	be	shae	2024-02-25	915	bast.shae	FALSE	0	shae	bast	ssm
100955	bc	649	babo	hd	mapp	2024-02-25	917	babo.mapp	FALSE	0	mapp	babo	wsm
182134	bc	20	wasm	be	tach	2024-02-25	922	tach.wasm	FALSE	0	tach	wasm	ssm
81251	bc	77	wasm	be	tach	2024-02-26	923	tach.wasm	FALSE	1	tach	wasm	ssm
81544	bc	0	crof	be	nova	2024-02-29	931	crof.nova	FALSE	1	nova	crof	ssm
90902	bc	602	cruz	be	mari	2024-02-29	932	cruz.mari	FALSE	1	mari	cruz	ssm
81628	bc	146	mari	cr	ora_	2024-03-02	934	mari.ora_	FALSE	0	ora_	mari	ssm
81628	bc	162	mari	cr	ora_	2024-03-02	934	mari.ora_	FALSE	0	ora_	mari	ssm
81628	bc	211	mari	cr	ora_	2024-03-02	935	mari.ora_	FALSE	0	ora_	mari	ssm
82202	bc	600	anna	gt	fig_	2024-03-06	940	anna.fig_	FALSE	0	fig_	anna	gt
183801	bc	0	babo	az	mapp	2024-03-06	943	babo.mapp	FALSE	1	mapp	babo	wsm
81632	bc	0	wasm	be	tach	2024-03-08	945	tach.wasm	FALSE	1	tach	wasm	ssm
83241	bc	92	wasm	hd	tach	2024-03-08	947	tach.wasm	FALSE	0	tach	wasm	wsm
173220	bc	756	apol	gt	shae	2024-03-08	950	apol.shae	FALSE	0	shae	apol	gt
95338	bc	770	wasm	cr	tach	2024-03-10	957	tach.wasm	FALSE	0	tach	wasm	ssm
164105	bc	857	bree	gt	home	2024-03-10	959	bree.home	FALSE	0	home	bree	gt
165653	bc	116	pain	gt	tiny	2024-03-10	960	pain.tiny	FALSE	0	tiny	pain	gt
72811	bc	431	bast	gt	citr	2024-03-11	962	bast.citr	FALSE	0	citr	bast	gt
165432	bc	723	crof	be	nova	2024-03-11	966	crof.nova	FALSE	1	nova	crof	ssm
165432	bc	723	crof	cr	nova	2024-03-11	966	crof.nova	FALSE	1	nova	crof	ssm
92144	bc	893	mela	gt	shae	2024-03-17	983	mela.shae	FALSE	0	shae	mela	gt
65036	bc	385	apol	gt	bast	2024-03-19	986	apol.bast	FALSE	0	bast	apol	gt
180847	mv	0	tiny	gt	hade	2023-03-17	1021	hade.tiny	FALSE	0	hade	tiny	wsm
180847	mv	0	tiny	hd	hade	2023-03-17	1021	hade.tiny	FALSE	0	hade	tiny	wsm
70822	mv	0	hade	gt	dave	2023-04-13	1055	dave.hade	FALSE	0	dave	hade	gt
80116	mv	771	hade	td	dave	2023-04-13	1061	dave.hade	FALSE	0	dave	hade	wsm
73904	mv	0	fig_	gt	groo	2023-04-17	1070	fig_.groo	FALSE	0	groo	fig_	gt
73904	mv	0	groo	gt	fig_	2023-04-17	1071	fig_.groo	FALSE	0	fig_	groo	gt
73904	mv	885	nawi	gt	groo	2023-04-17	1073	groo.nawi	FALSE	0	groo	nawi	gt
73904	mv	885	nawi	gt	fig_	2023-04-17	1074	fig_.nawi	FALSE	0	fig_	nawi	gt
173301	mv	0	anco	wd	onil	2023-04-17	1085	anco.onil	FALSE	1	onil	anco	wsm
141422	mv	130	anco	wd	berm	2023-04-18	1103	anco.berm	FALSE	1	berm	anco	wsm
64353	mv	0	pika	be	crof	2023-04-19	1110	crof.pika	FALSE	1	crof	pika	ssm
64353	mv	0	pika	td	crof	2023-04-19	1110	crof.pika	FALSE	1	crof	pika	ssm
64353	mv	0	pika	gt	nova	2023-04-19	1113	nova.pika	FALSE	1	nova	pika	gt
64353	mv	0	pika	gt	nova	2023-04-19	1114	nova.pika	FALSE	1	nova	pika	gt
64353	mv	851	pika	gt	tach	2023-04-19	1116	pika.tach	FALSE	0	tach	pika	gt
80512	mv	642	crof	gt	lara	2023-04-20	1152	crof.lara	FALSE	0	lara	crof	gt
74138	mv	701	papa	gt	citr	2023-04-21	1163	citr.papa	FALSE	0	citr	papa	wsm
74138	mv	701	papa	hd	citr	2023-04-21	1163	citr.papa	FALSE	0	citr	papa	wsm
74138	mv	701	papa	td	citr	2023-04-21	1163	citr.papa	FALSE	0	citr	papa	wsm
74138	mv	861	bast	gt	citr	2023-04-21	1164	bast.citr	FALSE	0	citr	bast	wsm
74138	mv	861	bast	hd	citr	2023-04-21	1164	bast.citr	FALSE	0	citr	bast	wsm
74138	mv	861	bast	td	citr	2023-04-21	1164	bast.citr	FALSE	0	citr	bast	wsm
124933	mv	467	bast	be	citr	2023-04-24	1191	bast.citr	FALSE	0	citr	bast	ssm
143333	mv	144	mari	gt	ora_	2023-04-25	1199	mari.ora_	FALSE	0	ora_	mari	gt
153256	mv	288	bast	td	papa	2023-04-25	1203	bast.papa	FALSE	1	papa	bast	ssm
153256	mv	288	bast	be	papa	2023-04-25	1203	bast.papa	FALSE	1	papa	bast	ssm
165428	mv	270	mela	gt	shae	2023-04-25	1207	mela.shae	FALSE	0	shae	mela	gt
94049	mv	512	crof	gt	nova	2023-04-26	1214	crof.nova	FALSE	0	nova	crof	wsm
94049	mv	512	crof	hd	nova	2023-04-26	1214	crof.nova	FALSE	0	nova	crof	wsm
162851	mv	0	tiny	gt	home	2023-04-26	1221	home.tiny	FALSE	0	home	tiny	wsm
162851	mv	0	tiny	hd	home	2023-04-26	1221	home.tiny	FALSE	0	home	tiny	wsm
162851	mv	0	tiny	td	home	2023-04-26	1221	home.tiny	FALSE	0	home	tiny	wsm
162851	mv	0	tiny	gt	dave	2023-04-26	1222	dave.tiny	FALSE	0	dave	tiny	ssm
162851	mv	0	tiny	be	dave	2023-04-26	1222	dave.tiny	FALSE	0	dave	tiny	ssm
162851	mv	0	tiny	hd	dave	2023-04-26	1222	dave.tiny	FALSE	0	dave	tiny	ssm
162851	mv	0	tiny	td	dave	2023-04-26	1222	dave.tiny	FALSE	0	dave	tiny	ssm
162851	mv	0	tiny	gt	anco	2023-04-26	1223	anco.tiny	FALSE	0	anco	tiny	ssm
162851	mv	0	tiny	be	anco	2023-04-26	1223	anco.tiny	FALSE	0	anco	tiny	ssm
161935	mv	484	tiny	gt	home	2023-04-27	1242	home.tiny	TRUE	0	home	tiny	ssm
161935	mv	484	tiny	td	home	2023-04-27	1242	home.tiny	TRUE	0	home	tiny	ssm
161935	mv	484	tiny	be	home	2023-04-27	1242	home.tiny	TRUE	0	home	tiny	ssm
161935	mv	484	home	gt	tiny	2023-04-27	1242	home.tiny	TRUE	0	tiny	home	ssm
170619	mv	608	ora_	gt	mari	2023-04-29	1262	mari.ora_	FALSE	0	mari	ora_	gt
172318	mv	0	mari	td	pika	2023-04-29	1264	mari.pika	FALSE	0	pika	mari	wsm
172318	mv	735	ora_	gt	pika	2023-04-29	1265	ora_.pika	FALSE	0	pika	ora_	wsm
172318	mv	735	ora_	td	pika	2023-04-29	1265	ora_.pika	FALSE	0	pika	ora_	wsm
70331	mv	393	mela	gt	shae	2023-05-01	1271	mela.shae	FALSE	0	shae	mela	gt
73629	mv	20	cott	gt	shae	2023-05-01	1273	cott.shae	FALSE	0	shae	cott	gt
73629	mv	20	mela	gt	shae	2023-05-01	1275	mela.shae	FALSE	0	shae	mela	gt
75322	mv	430	cott	gt	mela	2023-05-01	1277	cott.mela	FALSE	0	mela	cott	gt
155359	mv	95	cott	gt	shae	2023-05-02	1284	cott.shae	FALSE	0	shae	cott	gt
112256	mv	40	nawi	gt	groo	2023-05-03	1305	groo.nawi	FALSE	0	groo	nawi	wsm
112256	mv	40	nawi	hd	groo	2023-05-03	1305	groo.nawi	FALSE	0	groo	nawi	wsm
94319	mv	0	brin	be	onil	2023-05-05	1324	brin.onil	FALSE	0	onil	brin	ssm
94319	mv	762	home	av	tofu	2023-05-05	1326	home.tofu	FALSE	1	tofu	home	wsm
73424	mv	417	groo	gt	fig_	2023-05-07	1328	fig_.groo	FALSE	0	fig_	groo	gt
73424	mv	614	anna	gt	nawi	2023-05-07	1329	anna.nawi	FALSE	0	nawi	anna	gt
80422	mv	92	anna	gt	groo	2023-05-07	1331	anna.groo	FALSE	0	groo	anna	gt
85657	mv	530	jaws	gt	tach	2023-05-07	1332	jaws.tach	FALSE	0	tach	jaws	wsm
85657	mv	530	jaws	hd	tach	2023-05-07	1332	jaws.tach	FALSE	0	tach	jaws	wsm
85657	mv	572	jaws	be	tach	2023-05-07	1333	jaws.tach	FALSE	0	tach	jaws	ssm
91226	mv	140	jaws	gt	tach	2023-05-07	1334	jaws.tach	FALSE	0	tach	jaws	gt
75002	mv	10	berm	av	home	2023-05-08	1346	berm.home	FALSE	0	home	berm	wsm
75002	mv	22	berm	gt	home	2023-05-08	1347	berm.home	FALSE	0	home	berm	gt
75002	mv	284	berm	gt	dave	2023-05-08	1348	berm.dave	FALSE	0	dave	berm	wsm
75002	mv	284	berm	hd	dave	2023-05-08	1348	berm.dave	FALSE	0	dave	berm	wsm
75002	mv	284	berm	td	dave	2023-05-08	1348	berm.dave	FALSE	0	dave	berm	wsm
75002	mv	440	berm	gt	onil	2023-05-08	1349	berm.onil	FALSE	0	onil	berm	wsm
75002	mv	441	berm	hd	onil	2023-05-08	1349	berm.onil	FALSE	0	onil	berm	wsm
75002	mv	441	berm	td	onil	2023-05-08	1349	berm.onil	FALSE	0	onil	berm	wsm
75002	mv	499	berm	be	onil	2023-05-08	1353	berm.onil	FALSE	0	onil	berm	ssm
80859	mv	0	hade	wd	home	2023-05-08	1354	hade.home	FALSE	1	home	hade	ssm
80859	mv	0	hade	hd	home	2023-05-08	1354	hade.home	FALSE	1	home	hade	ssm
80859	mv	0	hade	td	home	2023-05-08	1354	hade.home	FALSE	1	home	hade	ssm
80859	mv	0	hade	be	home	2023-05-08	1354	hade.home	FALSE	1	home	hade	ssm
175849	mv	91	pale	hd	papa	2023-05-10	1388	pale.papa	FALSE	0	papa	pale	wsm
175849	mv	91	pale	td	papa	2023-05-10	1388	pale.papa	FALSE	0	papa	pale	wsm
90614	mv	504	mela	gt	shae	2023-05-11	1401	mela.shae	FALSE	0	shae	mela	gt
174246	mv	135	tach	wd	lara	2023-05-11	1403	lara.tach	FALSE	1	lara	tach	wsm
70957	mv	182	jaws	gt	lara	2023-05-12	1405	jaws.lara	FALSE	0	lara	jaws	wsm
70957	mv	210	jaws	hd	lara	2023-05-12	1405	jaws.lara	FALSE	0	lara	jaws	wsm
70957	mv	210	jaws	td	lara	2023-05-12	1405	jaws.lara	FALSE	0	lara	jaws	wsm
70957	mv	224	jaws	gt	tach	2023-05-12	1406	jaws.tach	FALSE	0	tach	jaws	wsm
70957	mv	224	jaws	hd	tach	2023-05-12	1406	jaws.tach	FALSE	0	tach	jaws	wsm
70957	mv	224	jaws	td	tach	2023-05-12	1406	jaws.tach	FALSE	0	tach	jaws	wsm
70957	mv	575	wasm	gt	jaws	2023-05-12	1407	jaws.wasm	FALSE	0	jaws	wasm	gt
70957	mv	653	jaws	be	lara	2023-05-12	1408	jaws.lara	FALSE	0	lara	jaws	ssm
72754	mv	865	wasm	av	tach	2023-05-12	1411	tach.wasm	FALSE	0	tach	wasm	wsm
84805	mv	0	bast	be	shae	2023-05-12	1418	bast.shae	FALSE	0	shae	bast	ssm
84805	mv	0	bast	be	citr	2023-05-12	1419	bast.citr	FALSE	0	citr	bast	ssm
91516	mv	701	jaws	td	crof	2023-05-12	1420	crof.jaws	FALSE	0	crof	jaws	wsm
91516	mv	701	jaws	hd	crof	2023-05-12	1420	crof.jaws	FALSE	0	crof	jaws	wsm
91516	mv	875	tach	be	nova	2023-05-12	1421	nova.tach	FALSE	1	nova	tach	ssm
91516	mv	875	tach	td	nova	2023-05-12	1421	nova.tach	FALSE	1	nova	tach	ssm
91516	mv	875	tach	hd	nova	2023-05-12	1421	nova.tach	FALSE	1	nova	tach	ssm
92237	mv	0	mela	be	bast	2023-05-14	1435	bast.mela	FALSE	0	bast	mela	ssm
92237	mv	0	mela	hd	bast	2023-05-14	1436	bast.mela	FALSE	0	bast	mela	wsm
110115	mv	0	berm	be	home	2023-05-14	1443	berm.home	FALSE	0	home	berm	ssm
184001	mv	0	tiny	be	hade	2023-05-17	1445	hade.tiny	FALSE	0	hade	tiny	ssm
184001	mv	0	tiny	fl	hade	2023-05-17	1445	hade.tiny	FALSE	0	hade	tiny	ssm
184001	mv	177	berm	be	onil	2023-05-17	1448	berm.onil	FALSE	0	onil	berm	ssm
90541	mv	0	emma	wd	cott	2023-05-20	1451	cott.emma	FALSE	1	cott	emma	wsm
102757	mv	611	papa	gt	shae	2023-05-20	1456	papa.shae	FALSE	0	shae	papa	wsm
102757	mv	611	papa	hd	shae	2023-05-20	1456	papa.shae	FALSE	0	shae	papa	wsm
102757	mv	611	papa	td	shae	2023-05-20	1456	papa.shae	FALSE	0	shae	papa	wsm
73700	mv	466	fig_	gt	groo	2023-05-21	1460	fig_.groo	FALSE	0	groo	fig_	gt
72806	mv	0	pale	be	ness	2023-05-22	1468	ness.pale	FALSE	1	ness	pale	ssm
154840	mv	0	fig_	gt	groo	2023-06-07	1490	fig_.groo	FALSE	0	groo	fig_	gt
165102	mv	0	nawi	gt	groo	2023-06-07	1493	groo.nawi	FALSE	0	groo	nawi	gt
85435	mv	143	crof	hd	nova	2023-06-08	1502	crof.nova	FALSE	1	nova	crof	wsm
85435	mv	143	crof	td	nova	2023-06-08	1502	crof.nova	FALSE	1	nova	crof	wsm
74042	mv	449	cruz	av	mari	2023-06-10	1510	cruz.mari	FALSE	0	mari	cruz	wsm
95423	mv	0	tach	hd	nova	2023-06-10	1515	nova.tach	FALSE	1	nova	tach	wsm
95423	mv	0	tach	td	nova	2023-06-10	1515	nova.tach	FALSE	1	nova	tach	wsm
95423	mv	0	tach	wd	nova	2023-06-10	1515	nova.tach	FALSE	1	nova	tach	wsm
201441	mv	5	pale	be	ness	2023-06-10	1534	ness.pale	FALSE	1	ness	pale	ssm
201441	mv	456	pale	be	ness	2023-06-10	1536	ness.pale	FALSE	0	ness	pale	ssm
201441	mv	456	pale	td	ness	2023-06-10	1536	ness.pale	FALSE	0	ness	pale	ssm
65859	mv	0	shae	gt	bast	2023-06-12	1540	bast.shae	TRUE	0	bast	shae	wsm
65859	mv	0	bast	hd	shae	2023-06-12	1540	bast.shae	TRUE	0	shae	bast	wsm
65859	mv	0	bast	td	shae	2023-06-12	1540	bast.shae	TRUE	0	shae	bast	wsm
65859	mv	0	mela	be	papa	2023-06-12	1542	mela.papa	FALSE	1	papa	mela	ssm
65859	mv	0	papa	gt	shae	2023-06-12	1543	papa.shae	TRUE	0	shae	papa	wsm
65859	mv	0	shae	hd	papa	2023-06-12	1543	papa.shae	TRUE	0	papa	shae	wsm
65859	mv	0	shae	td	papa	2023-06-12	1543	papa.shae	TRUE	0	papa	shae	wsm
65859	mv	429	mela	be	apol	2023-06-12	1545	apol.mela	FALSE	0	apol	mela	ssm
71553	mv	341	mela	fl	papa	2023-06-12	1548	mela.papa	FALSE	1	papa	mela	ssm
82723	mv	0	apol	be	papa	2023-06-12	1560	apol.papa	FALSE	1	papa	apol	ssm
165745	mv	814	nawi	be	fig_	2023-06-12	1568	fig_.nawi	FALSE	0	fig_	nawi	ssm
171345	mv	805	nawi	gt	groo	2023-06-12	1569	groo.nawi	FALSE	0	groo	nawi	gt
142121	mv	871	cruz	gt	mari	2023-06-13	1577	cruz.mari	FALSE	0	mari	cruz	gt
71940	mv	795	berm	be	tofu	2023-06-14	1588	berm.tofu	FALSE	0	tofu	berm	ssm
175931	mv	853	anna	gt	groo	2023-06-14	1597	anna.groo	FALSE	0	groo	anna	gt
94437	mv	758	lara	wd	tach	2023-06-15	1609	lara.tach	FALSE	1	tach	lara	wsm
103258	mv	143	mela	gt	shae	2023-06-17	1613	mela.shae	FALSE	0	shae	mela	gt
71344	mv	1	wasm	az	tach	2023-06-18	1623	tach.wasm	FALSE	0	tach	wasm	wsm
71344	mv	29	wasm	be	tach	2023-06-18	1624	tach.wasm	FALSE	1	tach	wasm	ssm
73143	mv	314	jaws	gt	wasm	2023-06-18	1626	jaws.wasm	FALSE	0	wasm	jaws	gt
71015	mv	85	nawi	gt	anna	2023-06-20	1671	anna.nawi	TRUE	0	anna	nawi	wsm
71015	mv	85	anna	td	nawi	2023-06-20	1671	anna.nawi	TRUE	0	nawi	anna	wsm
71015	mv	85	anna	hd	nawi	2023-06-20	1671	anna.nawi	TRUE	0	nawi	anna	wsm
170604	mv	1054	apol	be	papa	2023-06-20	1688	apol.papa	FALSE	1	papa	apol	ssm
180830	mv	901	cott	gt	shae	2023-06-20	1694	cott.shae	FALSE	0	shae	cott	gt
90128	mv	771	home	be	onil	2023-06-21	1713	home.onil	FALSE	1	onil	home	ssm
90128	mv	790	hade	cr	home	2023-06-21	1714	hade.home	FALSE	1	home	hade	ssm
90128	mv	790	hade	fl	home	2023-06-21	1714	hade.home	FALSE	1	home	hade	ssm
81139	mv	400	cruz	wd	crof	2023-06-23	1718	crof.mari	FALSE	1	crof	cruz	wsm
181438	mv	893	home	gt	brin	2023-06-24	1734	brin.home	FALSE	0	brin	home	gt
155941	mv	0	pika	be	nova	2023-06-25	1743	nova.pika	FALSE	2	nova	pika	ssm
155941	mv	0	pika	be	nova	2023-06-25	1743	nova.pika	FALSE	2	nova	pika	ssm
155941	mv	320	pika	hd	nova	2023-06-25	1745	nova.pika	FALSE	0	nova	pika	wsm
155941	mv	320	pika	td	nova	2023-06-25	1745	nova.pika	FALSE	0	nova	pika	wsm
73823	mv	685	bast	gt	shae	2023-06-29	1768	bast.shae	FALSE	0	shae	bast	gt
73823	mv	819	bast	gt	cott	2023-06-29	1769	bast.cott	FALSE	0	cott	bast	gt
90428	mv	440	mela	gt	shae	2023-06-29	1773	mela.shae	FALSE	0	shae	mela	gt
81404	mv	260	cruz	gt	ora_	2023-07-01	1801	cruz.ora_	FALSE	0	ora_	cruz	gt
173040	mv	5	pale	gt	ness	2023-07-01	1818	ness.pale	FALSE	0	ness	pale	gt
91214	mv	245	mela	gt	shae	2023-07-03	1824	mela.shae	FALSE	0	shae	mela	gt
64208	mv	377	fig_	gt	groo	2023-07-06	1838	fig_.groo	FALSE	0	groo	fig_	gt
65803	mv	334	nawi	gt	groo	2023-07-06	1839	groo.nawi	FALSE	0	groo	nawi	gt
65803	mv	345	fig_	gt	groo	2023-07-06	1841	fig_.groo	FALSE	0	groo	fig_	gt
80149	mv	371	anna	gt	fig_	2023-07-06	1851	anna.fig_	FALSE	0	fig_	anna	gt
65823	mv	307	wasm	be	tach	2023-07-07	1859	tach.wasm	FALSE	1	tach	wasm	ssm
65823	mv	307	wasm	hd	tach	2023-07-07	1859	tach.wasm	FALSE	1	tach	wasm	ssm
65823	mv	307	wasm	td	tach	2023-07-07	1859	tach.wasm	FALSE	1	tach	wasm	ssm
65823	mv	342	tach	gt	jaws	2023-07-07	1861	jaws.tach	FALSE	0	jaws	tach	gt
65823	mv	491	wasm	be	tach	2023-07-07	1863	tach.wasm	FALSE	1	tach	wasm	ssm
71457	mv	0	wasm	be	tach	2023-07-07	1864	tach.wasm	FALSE	2	tach	wasm	ssm
71457	mv	0	wasm	gt	lara	2023-07-07	1865	lara.wasm	FALSE	0	lara	wasm	gt
82451	mv	224	wasm	be	tach	2023-07-07	1873	tach.wasm	FALSE	1	tach	wasm	ssm
174629	mv	0	cott	gt	papa	2023-07-07	1876	cott.papa	FALSE	0	papa	cott	ssm
174629	mv	0	cott	hd	papa	2023-07-07	1876	cott.papa	FALSE	0	papa	cott	ssm
174629	mv	0	cott	td	papa	2023-07-07	1876	cott.papa	FALSE	0	papa	cott	ssm
174629	mv	0	cott	be	papa	2023-07-07	1876	cott.papa	FALSE	0	papa	cott	ssm
90127	mv	0	daci	gt	emma	2023-07-08	1878	daci.emma	FALSE	0	emma	daci	gt
74129	mv	455	ora_	gt	cruz	2023-07-12	1886	cruz.ora_	FALSE	0	cruz	ora_	gt
75717	mv	577	cruz	gt	ora_	2023-07-12	1887	cruz.ora_	FALSE	0	ora_	cruz	gt
64059	mv	0	cruz	be	mari	2023-07-17	1918	cruz.mari	FALSE	1	mari	cruz	ssm
64059	mv	543	mari	be	ora_	2023-07-17	1919	mari.ora_	FALSE	1	ora_	mari	ssm
64059	mv	614	mari	be	ora_	2023-07-17	1921	mari.ora_	FALSE	0	ora_	mari	ssm
64059	mv	639	mari	be	ora_	2023-07-17	1922	mari.ora_	FALSE	0	ora_	mari	ssm
64059	mv	752	mari	td	ora_	2023-07-17	1924	mari.ora_	FALSE	1	ora_	mari	ssm
64059	mv	752	mari	hd	ora_	2023-07-17	1924	mari.ora_	FALSE	1	ora_	mari	ssm
64059	mv	752	mari	cr	ora_	2023-07-17	1924	mari.ora_	FALSE	1	ora_	mari	ssm
65835	mv	198	cruz	be	mari	2023-07-17	1925	cruz.mari	FALSE	1	mari	cruz	ssm
65835	mv	218	mari	be	ora_	2023-07-17	1926	mari.ora_	FALSE	1	ora_	mari	ssm
74850	mv	202	mari	hd	ora_	2023-07-17	1932	mari.ora_	FALSE	0	ora_	mari	wsm
74850	mv	202	mari	td	ora_	2023-07-17	1932	mari.ora_	FALSE	0	ora_	mari	wsm
81201	mv	66	cruz	gt	ora_	2023-07-17	1935	cruz.ora_	FALSE	0	ora_	cruz	wsm
81201	mv	66	cruz	hd	ora_	2023-07-17	1935	cruz.ora_	FALSE	0	ora_	cruz	wsm
70828	mv	70	pale	gt	ness	2023-07-19	1944	ness.pale	FALSE	0	ness	pale	gt
80705	mv	42	dora	be	emma	2023-07-23	1976	dora.emma	FALSE	0	emma	dora	ssm
100810	mv	0	mela	be	papa	2023-07-23	1991	mela.papa	FALSE	0	papa	mela	ssm
100810	mv	0	mela	td	papa	2023-07-23	1991	mela.papa	FALSE	0	papa	mela	ssm
100810	mv	0	mela	be	papa	2023-07-23	1992	mela.papa	FALSE	1	papa	mela	ssm
100810	mv	0	mela	td	papa	2023-07-23	1992	mela.papa	FALSE	1	papa	mela	ssm
81013	mv	396	cruz	be	ora_	2023-07-24	1994	cruz.ora_	FALSE	0	ora_	cruz	ssm
82510	mv	742	cruz	be	mari	2023-07-24	1995	cruz.mari	FALSE	0	mari	cruz	ssm
174925	mv	126	hade	av	home	2023-07-24	2001	hade.home	FALSE	0	home	hade	wsm
174925	mv	126	hade	wd	home	2023-07-24	2001	hade.home	FALSE	0	home	hade	wsm
90503	mv	27	daci	td	dora	2023-07-26	2012	daci.dora	FALSE	0	dora	daci	wsm
90503	mv	101	dora	av	daci	2023-07-26	2016	daci.dora	FALSE	1	daci	dora	wsm
82713	mv	200	anna	hd	groo	2023-07-28	2035	anna.groo	FALSE	0	groo	anna	wsm
82713	mv	200	anna	gt	groo	2023-07-28	2035	anna.groo	FALSE	0	groo	anna	wsm
82713	mv	213	anna	hd	fig_	2023-07-28	2036	anna.fig_	FALSE	0	fig_	anna	wsm
82713	mv	213	anna	gt	fig_	2023-07-28	2036	anna.fig_	FALSE	0	fig_	anna	wsm
85817	mv	492	nawi	gt	groo	2023-07-28	2040	groo.nawi	FALSE	0	groo	nawi	gt
100021	mv	396	groo	gt	anna	2023-07-28	2041	anna.groo	FALSE	0	anna	groo	gt
185412	mv	0	papa	hd	shae	2023-07-28	2059	papa.shae	FALSE	0	shae	papa	wsm
185412	mv	0	papa	td	shae	2023-07-28	2059	papa.shae	FALSE	0	shae	papa	wsm
190635	mv	460	jaws	gt	crof	2023-08-01	2075	crof.jaws	FALSE	0	crof	jaws	gt
73959	mv	665	pika	gt	nova	2023-08-05	2084	nova.pika	TRUE	0	nova	pika	wsm
73959	mv	665	nova	hd	pika	2023-08-05	2084	nova.pika	TRUE	0	pika	nova	wsm
73959	mv	665	nova	td	pika	2023-08-05	2084	nova.pika	TRUE	0	pika	nova	wsm
173447	mv	0	mela	td	bast	2023-08-05	2102	bast.mela	FALSE	0	bast	mela	wsm
173447	mv	0	mela	hd	bast	2023-08-05	2102	bast.mela	FALSE	0	bast	mela	wsm
65911	mv	477	crof	gt	nova	2023-08-12	2127	crof.nova	FALSE	0	nova	crof	gt
73520	mv	139	crof	gt	pika	2023-08-12	2133	crof.pika	FALSE	0	pika	crof	gt
73920	mv	89	pale	hd	tiny	2023-08-13	2143	pale.tiny	FALSE	1	tiny	pale	wsm
73920	mv	89	pale	td	tiny	2023-08-13	2143	pale.tiny	FALSE	1	tiny	pale	wsm
74405	mv	0	home	az	ibis	2023-08-20	2164	home.ibis	FALSE	0	ibis	home	wsm
74405	mv	801	home	wd	ibis	2023-08-20	2165	home.ibis	FALSE	1	ibis	home	wsm
72208	mv	0	wasm	be	tach	2023-09-18	2179	tach.wasm	FALSE	1	tach	wasm	ssm
72208	mv	0	wasm	td	tach	2023-09-18	2179	tach.wasm	FALSE	1	tach	wasm	ssm
72208	mv	400	jaws	gt	wasm	2023-09-18	2180	jaws.wasm	FALSE	0	wasm	jaws	gt
71408	mv	691	ness	gt	pale	2023-09-19	2195	ness.pale	FALSE	0	pale	ness	gt
75229	mv	0	ness	gt	pale	2023-09-19	2196	ness.pale	TRUE	0	pale	ness	gt
75229	mv	0	pale	gt	ness	2023-09-19	2196	ness.pale	TRUE	0	ness	pale	gt
171829	mv	178	tiny	gt	home	2023-09-19	2198	home.tiny	FALSE	0	home	tiny	gt
171829	mv	189	pain	gt	tiny	2023-09-19	2199	pain.tiny	FALSE	0	tiny	pain	gt
183119	mv	496	mela	be	papa	2023-09-19	2201	mela.papa	FALSE	0	papa	mela	ssm
183119	mv	580	mela	be	papa	2023-09-19	2202	mela.papa	FALSE	0	papa	mela	ssm
72758	mv	678	fig_	gt	groo	2023-09-20	2212	fig_.groo	FALSE	0	groo	fig_	gt
72758	mv	761	anna	gt	groo	2023-09-20	2213	anna.groo	FALSE	0	groo	anna	gt
80452	mv	583	nawi	gt	groo	2023-09-20	2221	groo.nawi	FALSE	0	groo	nawi	gt
80452	mv	593	fig_	gt	groo	2023-09-20	2222	fig_.groo	FALSE	0	groo	fig_	gt
80452	mv	594	nawi	gt	fig_	2023-09-20	2223	fig_.nawi	FALSE	0	fig_	nawi	gt
190102	mv	0	daci	wd	dora	2023-09-20	2229	daci.dora	FALSE	1	dora	daci	wsm
190102	mv	57	papa	be	dora	2023-09-20	2230	dora.papa	FALSE	1	dora	papa	ssm
190102	mv	57	papa	td	dora	2023-09-20	2230	dora.papa	FALSE	1	dora	papa	ssm
190102	mv	114	papa	be	dora	2023-09-20	2231	dora.papa	FALSE	1	dora	papa	ssm
190102	mv	414	papa	be	dora	2023-09-20	2234	dora.papa	FALSE	0	dora	papa	ssm
72934	mv	544	emma	gt	daci	2023-09-21	2241	daci.emma	FALSE	0	daci	emma	gt
72934	mv	769	daci	be	emma	2023-09-21	2245	daci.emma	FALSE	0	emma	daci	ssm
72934	mv	769	daci	gt	emma	2023-09-21	2245	daci.emma	FALSE	0	emma	daci	ssm
74547	mv	0	daci	be	emma	2023-09-21	2247	daci.emma	FALSE	1	emma	daci	ssm
74547	mv	478	daci	gt	dora	2023-09-21	2253	daci.dora	FALSE	0	dora	daci	gt
83057	mv	0	bast	wd	papa	2023-09-21	2264	bast.papa	FALSE	1	papa	bast	ssm
83057	mv	0	bast	td	papa	2023-09-21	2264	bast.papa	FALSE	1	papa	bast	ssm
83057	mv	0	bast	fl	papa	2023-09-21	2264	bast.papa	FALSE	1	papa	bast	ssm
85104	mv	383	shae	wd	papa	2023-09-21	2267	papa.shae	FALSE	0	papa	shae	wsm
85104	mv	383	mela	be	papa	2023-09-21	2268	mela.papa	FALSE	1	papa	mela	ssm
85104	mv	383	mela	td	papa	2023-09-21	2268	mela.papa	FALSE	1	papa	mela	ssm
85104	mv	383	mela	wd	papa	2023-09-21	2268	mela.papa	FALSE	1	papa	mela	ssm
102537	mv	292	pain	gt	tiny	2023-09-21	2274	pain.tiny	FALSE	0	tiny	pain	gt
81517	mv	417	wasm	wd	tach	2023-09-22	2283	tach.wasm	FALSE	1	tach	wasm	wsm
83927	mv	824	wasm	wd	tach	2023-09-22	2286	tach.wasm	FALSE	1	tach	wasm	wsm
72534	mv	70	apol	gt	bast	2023-09-23	2302	apol.bast	FALSE	0	bast	apol	gt
74130	mv	150	bast	wd	papa	2023-09-23	2303	bast.papa	FALSE	1	papa	bast	wsm
74130	mv	170	apol	gt	bast	2023-09-23	2304	apol.bast	FALSE	0	bast	apol	gt
81302	mv	526	mela	be	papa	2023-09-23	2307	mela.papa	FALSE	0	papa	mela	ssm
81302	mv	526	mela	hd	papa	2023-09-23	2307	mela.papa	FALSE	0	papa	mela	ssm
81302	mv	526	mela	td	papa	2023-09-23	2307	mela.papa	FALSE	0	papa	mela	ssm
81302	mv	526	mela	gt	papa	2023-09-23	2307	mela.papa	FALSE	0	papa	mela	ssm
82801	mv	497	mela	td	papa	2023-09-23	2309	mela.papa	FALSE	1	papa	mela	ssm
82801	mv	497	mela	be	papa	2023-09-23	2309	mela.papa	FALSE	1	papa	mela	ssm
92848	mv	341	pain	gt	home	2023-09-23	2311	home.pain	FALSE	0	home	pain	gt
74858	mv	200	pain	gt	tiny	2023-09-25	2327	pain.tiny	FALSE	0	tiny	pain	gt
110409	mv	0	bast	gt	shae	2023-09-25	2334	bast.shae	FALSE	0	shae	bast	gt
110409	mv	423	apol	be	shae	2023-09-25	2339	apol.shae	FALSE	0	shae	apol	ssm
110409	mv	433	apol	gt	shae	2023-09-25	2339	apol.shae	FALSE	0	shae	apol	ssm
110409	mv	861	papa	gt	shae	2023-09-25	2340	papa.shae	FALSE	0	shae	papa	gt
110409	mv	890	shae	av	papa	2023-09-25	2341	papa.shae	FALSE	0	papa	shae	wsm
80240	mv	173	anna	gt	nawi	2023-09-27	2349	anna.nawi	TRUE	0	nawi	anna	gt
80240	mv	173	nawi	gt	anna	2023-09-27	2349	anna.nawi	TRUE	0	anna	nawi	gt
80240	mv	346	nawi	gt	fig_	2023-09-27	2351	fig_.nawi	FALSE	0	fig_	nawi	gt
80240	mv	465	nawi	gt	fig_	2023-09-27	2352	fig_.nawi	FALSE	0	fig_	nawi	gt
81956	mv	272	nawi	gt	groo	2023-09-27	2355	groo.nawi	FALSE	0	groo	nawi	gt
91106	mv	647	jaws	be	pika	2023-09-27	2358	jaws.pika	FALSE	1	pika	jaws	ssm
91106	mv	785	jaws	hd	crof	2023-09-27	2359	crof.jaws	FALSE	0	crof	jaws	ssm
91106	mv	785	jaws	td	crof	2023-09-27	2359	crof.jaws	FALSE	0	crof	jaws	ssm
91106	mv	785	jaws	be	crof	2023-09-27	2359	crof.jaws	FALSE	0	crof	jaws	ssm
91106	mv	818	jaws	be	pika	2023-09-27	2360	jaws.pika	FALSE	0	pika	jaws	ssm
92857	mv	537	wasm	be	tach	2023-09-27	2361	tach.wasm	FALSE	0	tach	wasm	ssm
92857	mv	572	wasm	gt	pika	2023-09-27	2362	pika.wasm	FALSE	0	pika	wasm	gt
92857	mv	581	wasm	be	tach	2023-09-27	2363	tach.wasm	FALSE	0	tach	wasm	ssm
92857	mv	609	wasm	hd	pika	2023-09-27	2364	pika.wasm	FALSE	1	pika	wasm	wsm
92857	mv	609	wasm	td	pika	2023-09-27	2364	pika.wasm	FALSE	1	pika	wasm	wsm
181556	mv	185	papa	gt	citr	2023-09-27	2370	citr.papa	FALSE	0	citr	papa	gt
183118	mv	0	bast	be	papa	2023-09-27	2373	bast.papa	FALSE	1	papa	bast	ssm
183118	mv	0	bast	td	papa	2023-09-27	2373	bast.papa	FALSE	1	papa	bast	ssm
183118	mv	0	bast	be	shae	2023-09-27	2374	bast.shae	FALSE	0	shae	bast	ssm
182027	mv	123	cruz	be	mari	2023-09-28	2395	cruz.mari	FALSE	1	mari	cruz	ssm
184819	mv	631	wasm	be	crof	2023-09-28	2400	crof.wasm	FALSE	1	crof	wasm	ssm
75202	mv	0	wasm	be	tach	2023-09-29	2401	tach.wasm	FALSE	1	tach	wasm	ssm
83219	mv	402	jaws	wd	lara	2023-09-29	2411	jaws.lara	FALSE	1	lara	jaws	ssm
83219	mv	402	jaws	fl	lara	2023-09-29	2411	jaws.lara	FALSE	1	lara	jaws	ssm
93121	mv	0	crof	be	nova	2023-09-29	2414	crof.nova	FALSE	0	nova	crof	ssm
93121	mv	0	crof	hd	nova	2023-09-29	2414	crof.nova	FALSE	0	nova	crof	ssm
93121	mv	0	crof	td	nova	2023-09-29	2414	crof.nova	FALSE	0	nova	crof	ssm
80147	mv	0	dora	gt	emma	2023-10-02	2429	dora.emma	TRUE	0	emma	dora	gt
80147	mv	0	emma	gt	dora	2023-10-02	2429	dora.emma	TRUE	0	dora	emma	gt
84836	mv	90	bast	be	shae	2023-10-02	2438	bast.shae	FALSE	0	shae	bast	ssm
84836	mv	90	bast	hd	shae	2023-10-02	2438	bast.shae	FALSE	0	shae	bast	ssm
84836	mv	90	bast	td	shae	2023-10-02	2438	bast.shae	FALSE	0	shae	bast	ssm
74342	mv	0	pain	gt	ibis	2023-10-04	2449	ibis.pain	FALSE	0	ibis	pain	gt
72215	mv	0	crof	be	nova	2023-10-05	2468	crof.nova	FALSE	1	nova	crof	ssm
72215	mv	0	crof	td	nova	2023-10-05	2468	crof.nova	FALSE	1	nova	crof	ssm
72215	mv	545	crof	gt	nova	2023-10-05	2470	crof.nova	FALSE	0	nova	crof	gt
72215	mv	671	crof	be	nova	2023-10-05	2471	crof.nova	FALSE	1	nova	crof	ssm
102236	mv	0	mari	hd	ora_	2023-10-05	2484	mari.ora_	FALSE	0	ora_	mari	wsm
102236	mv	0	mari	td	ora_	2023-10-05	2484	mari.ora_	FALSE	0	ora_	mari	wsm
102236	mv	0	ora_	hd	pika	2023-10-05	2485	ora_.pika	FALSE	0	pika	ora_	wsm
102236	mv	0	ora_	td	pika	2023-10-05	2485	ora_.pika	FALSE	0	pika	ora_	wsm
102236	mv	0	ora_	az	pika	2023-10-05	2485	ora_.pika	FALSE	0	pika	ora_	wsm
175634	mv	566	daci	gt	emma	2023-10-05	2489	daci.emma	FALSE	1	emma	daci	gt
185044	mv	0	bast	be	shae	2023-10-05	2491	bast.shae	FALSE	0	shae	bast	ssm
185044	mv	450	bast	be	shae	2023-10-05	2493	bast.shae	FALSE	0	shae	bast	ssm
72059	mv	4	ness	gt	pale	2023-10-06	2494	ness.pale	FALSE	0	pale	ness	gt
85936	mv	790	daci	gt	emma	2023-10-06	2495	daci.emma	FALSE	1	emma	daci	gt
73908	mv	50	lara	hd	tach	2023-10-09	2497	lara.tach	FALSE	0	tach	lara	wsm
73908	mv	50	lara	td	tach	2023-10-09	2497	lara.tach	FALSE	0	tach	lara	wsm
73908	mv	440	jaws	hd	tach	2023-10-09	2498	jaws.tach	FALSE	1	tach	jaws	wsm
73908	mv	440	jaws	td	tach	2023-10-09	2498	jaws.tach	FALSE	1	tach	jaws	wsm
100243	mv	630	fig_	gt	groo	2023-10-09	2511	fig_.groo	FALSE	0	groo	fig_	gt
165405	mv	557	papa	hd	citr	2023-10-09	2517	citr.papa	FALSE	1	citr	papa	ssm
165405	mv	557	papa	td	citr	2023-10-09	2517	citr.papa	FALSE	1	citr	papa	ssm
165405	mv	557	papa	gt	citr	2023-10-09	2517	citr.papa	FALSE	1	citr	papa	ssm
165405	mv	560	papa	be	citr	2023-10-09	2517	citr.papa	FALSE	1	citr	papa	ssm
183243	mv	554	pain	gt	tiny	2023-10-09	2518	pain.tiny	FALSE	0	tiny	pain	gt
183243	mv	841	pain	gt	home	2023-10-09	2519	home.pain	FALSE	0	home	pain	gt
73617	mv	605	pika	be	crof	2023-10-11	2522	crof.pika	FALSE	0	crof	pika	ssm
73617	mv	605	pika	td	crof	2023-10-11	2522	crof.pika	FALSE	0	crof	pika	ssm
101556	mv	0	jaws	be	pika	2023-10-11	2533	jaws.pika	FALSE	0	pika	jaws	ssm
103232	mv	0	wasm	be	pika	2023-10-11	2535	pika.wasm	FALSE	0	pika	wasm	ssm
103232	mv	0	wasm	td	pika	2023-10-11	2535	pika.wasm	FALSE	0	pika	wasm	ssm
172028	mv	138	fig_	gt	nawi	2023-10-13	2543	fig_.nawi	FALSE	0	nawi	fig_	gt
104616	mv	0	wasm	be	pika	2023-10-15	2561	pika.wasm	FALSE	1	pika	wasm	ssm
161157	mv	0	pain	gt	tiny	2023-10-15	2564	pain.tiny	FALSE	1	tiny	pain	wsm
161157	mv	0	pain	hd	tiny	2023-10-15	2564	pain.tiny	FALSE	1	tiny	pain	wsm
161157	mv	0	pain	td	tiny	2023-10-15	2564	pain.tiny	FALSE	1	tiny	pain	wsm
175419	mv	0	apol	be	papa	2023-10-15	2567	apol.papa	FALSE	1	papa	apol	ssm
175419	mv	0	apol	td	papa	2023-10-15	2567	apol.papa	FALSE	1	papa	apol	ssm
175419	mv	181	apol	hd	papa	2023-10-15	2568	apol.papa	FALSE	1	papa	apol	wsm
175419	mv	181	apol	td	papa	2023-10-15	2568	apol.papa	FALSE	1	papa	apol	wsm
175419	mv	223	apol	td	papa	2023-10-15	2569	apol.papa	FALSE	1	papa	apol	wsm
175419	mv	377	apol	az	papa	2023-10-15	2571	apol.papa	FALSE	0	papa	apol	wsm
181018	mv	36	papa	gt	citr	2023-10-15	2574	citr.papa	FALSE	0	citr	papa	gt
73258	mv	150	wasm	be	tach	2023-10-17	2576	tach.wasm	FALSE	0	tach	wasm	ssm
81115	mv	246	wasm	be	pika	2023-10-17	2580	pika.wasm	FALSE	1	pika	wasm	ssm
81115	mv	264	wasm	be	pika	2023-10-17	2580	pika.wasm	FALSE	1	pika	wasm	ssm
81115	mv	264	wasm	td	pika	2023-10-17	2580	pika.wasm	FALSE	1	pika	wasm	ssm
81115	mv	304	wasm	be	pika	2023-10-17	2581	pika.wasm	FALSE	2	pika	wasm	ssm
81115	mv	304	wasm	td	pika	2023-10-17	2581	pika.wasm	FALSE	2	pika	wasm	ssm
81115	mv	304	wasm	hd	pika	2023-10-17	2581	pika.wasm	FALSE	2	pika	wasm	ssm
81115	mv	352	jaws	be	pika	2023-10-17	2582	jaws.pika	FALSE	1	pika	jaws	ssm
81115	mv	352	jaws	td	pika	2023-10-17	2582	jaws.pika	FALSE	1	pika	jaws	ssm
83543	mv	4	wasm	be	pika	2023-10-17	2583	pika.wasm	FALSE	1	pika	wasm	ssm
83543	mv	48	wasm	wd	pika	2023-10-17	2583	pika.wasm	FALSE	1	pika	wasm	ssm
181232	mv	658	pain	gt	tiny	2023-10-17	2589	pain.tiny	FALSE	0	tiny	pain	gt
74610	mv	265	papa	hd	shae	2023-10-20	2591	papa.shae	FALSE	0	shae	papa	wsm
74610	mv	265	papa	td	shae	2023-10-20	2591	papa.shae	FALSE	0	shae	papa	wsm
174416	mv	376	mari	fl	fig_	2023-10-20	2598	fig_.mari	FALSE	1	fig_	mari	ssm
174416	mv	376	mari	td	fig_	2023-10-20	2598	fig_.mari	FALSE	1	fig_	mari	ssm
81313	mv	0	pika	be	nova	2023-10-21	2601	nova.pika	FALSE	2	nova	pika	ssm
81313	mv	0	pika	td	nova	2023-10-21	2601	nova.pika	FALSE	2	nova	pika	ssm
81313	mv	0	pika	hd	nova	2023-10-21	2601	nova.pika	FALSE	2	nova	pika	ssm
81313	mv	785	pika	hd	nova	2023-10-21	2604	nova.pika	FALSE	0	nova	pika	wsm
81313	mv	785	pika	td	nova	2023-10-21	2604	nova.pika	FALSE	0	nova	pika	wsm
93017	mv	73	jaws	hd	crof	2023-10-21	2613	crof.jaws	FALSE	1	crof	jaws	wsm
93017	mv	73	jaws	td	crof	2023-10-21	2613	crof.jaws	FALSE	1	crof	jaws	wsm
93017	mv	73	jaws	wd	crof	2023-10-21	2613	crof.jaws	FALSE	1	crof	jaws	wsm
94630	mv	777	wasm	td	pika	2023-10-21	2616	pika.wasm	FALSE	2	pika	wasm	ssm
94630	mv	777	wasm	be	pika	2023-10-21	2616	pika.wasm	FALSE	2	pika	wasm	ssm
94630	mv	777	wasm	hd	pika	2023-10-21	2616	pika.wasm	FALSE	2	pika	wasm	ssm
173717	mv	659	tiny	hd	home	2023-10-21	2618	home.tiny	FALSE	0	home	tiny	wsm
173717	mv	659	tiny	td	home	2023-10-21	2618	home.tiny	FALSE	0	home	tiny	wsm
81336	mv	352	ness	gt	pale	2023-10-23	2620	ness.pale	TRUE	0	pale	ness	gt
81336	mv	352	pale	gt	ness	2023-10-23	2620	ness.pale	TRUE	0	ness	pale	gt
84820	mv	138	pale	gt	ness	2023-10-23	2621	ness.pale	FALSE	0	ness	pale	gt
174309	mv	24	jaws	gt	pika	2023-10-23	2625	jaws.pika	FALSE	0	pika	jaws	gt
180008	mv	354	wasm	be	tach	2023-10-23	2629	tach.wasm	FALSE	0	tach	wasm	ssm
164821	mv	181	wasm	td	tach	2023-10-24	2641	tach.wasm	FALSE	2	tach	wasm	wsm
74158	mv	0	bast	be	papa	2023-10-26	2647	bast.papa	FALSE	1	papa	bast	ssm
74158	mv	0	bast	td	papa	2023-10-26	2647	bast.papa	FALSE	1	papa	bast	ssm
74158	mv	278	apol	td	bast	2023-10-26	2648	apol.bast	FALSE	0	bast	apol	wsm
75844	mv	381	apol	be	papa	2023-10-26	2649	apol.papa	FALSE	1	papa	apol	ssm
75844	mv	381	apol	td	papa	2023-10-26	2649	apol.papa	FALSE	1	papa	apol	ssm
75844	mv	381	apol	hd	papa	2023-10-26	2649	apol.papa	FALSE	1	papa	apol	ssm
75844	mv	436	apol	be	papa	2023-10-26	2650	apol.papa	FALSE	0	papa	apol	ssm
81453	mv	210	apol	hd	papa	2023-10-26	2652	apol.papa	FALSE	0	papa	apol	wsm
162131	mv	829	wasm	be	tach	2023-10-26	2656	tach.wasm	FALSE	1	tach	wasm	ssm
164048	mv	868	jaws	gt	wasm	2023-10-26	2658	jaws.wasm	FALSE	0	wasm	jaws	gt
173514	mv	841	wasm	be	tach	2023-10-26	2660	tach.wasm	FALSE	1	tach	wasm	ssm
72619	mv	572	emma	gt	dora	2023-10-28	2663	dora.emma	TRUE	0	dora	emma	wsm
72619	mv	572	dora	gt	emma	2023-10-28	2663	dora.emma	TRUE	0	emma	dora	wsm
72619	mv	572	dora	hd	emma	2023-10-28	2663	dora.emma	TRUE	0	emma	dora	wsm
72619	mv	833	dora	gt	emma	2023-10-28	2664	dora.emma	FALSE	0	emma	dora	ssm
72619	mv	833	dora	hd	emma	2023-10-28	2664	dora.emma	FALSE	0	emma	dora	ssm
72619	mv	833	dora	td	emma	2023-10-28	2664	dora.emma	FALSE	0	emma	dora	ssm
72619	mv	833	dora	be	emma	2023-10-28	2664	dora.emma	FALSE	0	emma	dora	ssm
72619	mv	907	dora	hd	emma	2023-10-28	2665	dora.emma	FALSE	0	emma	dora	wsm
72619	mv	907	dora	td	emma	2023-10-28	2665	dora.emma	FALSE	0	emma	dora	wsm
74308	mv	293	babo	gt	emma	2023-10-28	2667	babo.emma	FALSE	0	emma	babo	gt
74308	mv	293	mapp	gt	emma	2023-10-28	2668	emma.mapp	FALSE	0	emma	mapp	gt
75909	mv	37	mapp	gt	dora	2023-10-28	2671	dora.mapp	FALSE	0	dora	mapp	gt
75909	mv	682	babo	hd	emma	2023-10-28	2673	babo.emma	FALSE	0	emma	babo	ssm
75909	mv	682	babo	td	emma	2023-10-28	2673	babo.emma	FALSE	0	emma	babo	ssm
75909	mv	682	babo	cr	emma	2023-10-28	2673	babo.emma	FALSE	0	emma	babo	ssm
84501	mv	0	mela	gt	shae	2023-10-28	2676	mela.shae	FALSE	0	shae	mela	gt
100703	mv	678	papa	hd	citr	2023-10-28	2682	citr.papa	FALSE	0	citr	papa	wsm
100703	mv	678	papa	az	citr	2023-10-28	2682	citr.papa	FALSE	0	citr	papa	wsm
170734	mv	326	cruz	gt	ora_	2023-10-28	2683	cruz.ora_	FALSE	0	ora_	cruz	gt
180718	mv	208	anna	az	nawi	2023-10-28	2685	anna.nawi	FALSE	1	nawi	anna	wsm
74136	mv	438	jaws	az	tach	2023-10-30	2690	jaws.tach	FALSE	1	tach	jaws	wsm
82720	mv	656	crof	gt	nova	2023-10-30	2694	crof.nova	FALSE	0	nova	crof	gt
84313	mv	526	crof	gt	nova	2023-10-30	2697	crof.nova	FALSE	0	nova	crof	wsm
84313	mv	526	crof	hd	nova	2023-10-30	2697	crof.nova	FALSE	0	nova	crof	wsm
85947	mv	511	pika	az	nova	2023-10-30	2700	nova.pika	FALSE	0	nova	pika	wsm
93737	mv	0	cruz	hd	mari	2023-10-30	2702	cruz.mari	FALSE	1	mari	cruz	wsm
93737	mv	0	cruz	td	mari	2023-10-30	2702	cruz.mari	FALSE	1	mari	cruz	wsm
164635	mv	0	mela	be	papa	2023-10-30	2705	mela.papa	FALSE	0	papa	mela	ssm
73724	mv	640	crof	be	nova	2023-11-03	2725	crof.nova	FALSE	0	nova	crof	ssm
73724	mv	757	pika	gt	nova	2023-11-03	2726	nova.pika	FALSE	0	nova	pika	gt
73724	mv	870	pika	be	nova	2023-11-03	2728	nova.pika	FALSE	1	nova	pika	ssm
82804	mv	428	mari	az	pika	2023-11-03	2733	mari.pika	FALSE	0	pika	mari	wsm
82804	mv	893	mari	hd	pika	2023-11-03	2734	mari.pika	FALSE	0	pika	mari	wsm
73834	mv	409	ness	gt	pale	2023-11-04	2751	ness.pale	FALSE	0	pale	ness	gt
73834	mv	587	pale	gt	ness	2023-11-04	2752	ness.pale	FALSE	0	ness	pale	gt
73834	mv	597	pale	td	ness	2023-11-04	2753	ness.pale	FALSE	1	ness	pale	ssm
73834	mv	597	pale	be	ness	2023-11-04	2753	ness.pale	FALSE	1	ness	pale	ssm
83350	mv	0	bree	gt	tiny	2023-11-04	2757	bree.tiny	FALSE	0	tiny	bree	gt
83350	mv	391	pain	gt	tiny	2023-11-04	2758	pain.tiny	FALSE	0	tiny	pain	gt
83350	mv	408	pain	gt	home	2023-11-04	2759	home.pain	FALSE	0	home	pain	gt
85013	mv	0	bree	be	tiny	2023-11-04	2760	bree.tiny	FALSE	0	tiny	bree	ssm
85013	mv	644	pain	gt	home	2023-11-04	2761	home.pain	FALSE	0	home	pain	wsm
85013	mv	644	pain	hd	home	2023-11-04	2761	home.pain	FALSE	0	home	pain	wsm
85013	mv	644	pain	td	home	2023-11-04	2761	home.pain	FALSE	0	home	pain	wsm
90800	mv	705	bree	fl	pain	2023-11-04	2762	bree.pain	FALSE	1	pain	bree	ssm
75934	mv	153	fig_	gt	anna	2023-11-06	2772	anna.fig_	FALSE	0	anna	fig_	gt
75934	mv	153	fig_	gt	nawi	2023-11-06	2773	fig_.nawi	FALSE	0	nawi	fig_	gt
75934	mv	348	fig_	gt	anna	2023-11-06	2774	anna.fig_	FALSE	1	anna	fig_	gt
75934	mv	403	fig_	gt	nawi	2023-11-06	2776	fig_.nawi	FALSE	0	nawi	fig_	gt
85626	mv	451	pika	hd	crof	2023-11-06	2777	crof.pika	FALSE	0	crof	pika	wsm
85626	mv	451	pika	td	crof	2023-11-06	2777	crof.pika	FALSE	0	crof	pika	wsm
85626	mv	461	pika	td	nova	2023-11-06	2778	nova.pika	FALSE	0	nova	pika	ssm
85626	mv	461	pika	be	nova	2023-11-06	2778	nova.pika	FALSE	0	nova	pika	ssm
92155	mv	43	wasm	td	pika	2023-11-06	2781	pika.wasm	FALSE	1	pika	wasm	wsm
94133	mv	769	wasm	td	pika	2023-11-06	2784	pika.wasm	FALSE	1	pika	wasm	ssm
94133	mv	769	wasm	be	pika	2023-11-06	2784	pika.wasm	FALSE	1	pika	wasm	ssm
74744	mv	83	papa	gt	shae	2023-11-07	2787	papa.shae	FALSE	0	shae	papa	gt
74744	mv	97	mela	be	papa	2023-11-07	2788	mela.papa	FALSE	0	papa	mela	ssm
74744	mv	105	mela	gt	shae	2023-11-07	2789	mela.shae	FALSE	0	shae	mela	wsm
74744	mv	105	mela	hd	shae	2023-11-07	2789	mela.shae	FALSE	0	shae	mela	wsm
74744	mv	105	mela	td	shae	2023-11-07	2789	mela.shae	FALSE	0	shae	mela	wsm
172432	mv	550	anna	gt	nawi	2023-11-07	2795	anna.nawi	FALSE	0	nawi	anna	gt
174108	mv	11	fig_	gt	nawi	2023-11-07	2802	fig_.nawi	FALSE	0	nawi	fig_	gt
75035	mv	529	wasm	be	tach	2023-11-08	2811	tach.wasm	FALSE	1	tach	wasm	ssm
92601	mv	193	ora_	gt	mari	2023-11-08	2820	mari.ora_	FALSE	0	mari	ora_	gt
155137	mv	522	apol	gt	bast	2023-11-08	2825	apol.bast	FALSE	0	bast	apol	gt
165032	mv	19	daci	gt	dora	2023-11-08	2826	daci.dora	FALSE	0	dora	daci	gt
85044	mv	833	apol	td	papa	2023-11-11	2833	apol.papa	FALSE	1	papa	apol	wsm
85044	mv	833	apol	av	papa	2023-11-11	2833	apol.papa	FALSE	1	papa	apol	wsm
90939	mv	0	mela	be	papa	2023-11-11	2834	mela.papa	FALSE	1	papa	mela	ssm
90939	mv	0	papa	gt	shae	2023-11-11	2835	papa.shae	FALSE	0	shae	papa	gt
94926	mv	68	apol	hd	papa	2023-11-11	2840	apol.papa	FALSE	0	papa	apol	wsm
94926	mv	68	apol	td	papa	2023-11-11	2840	apol.papa	FALSE	0	papa	apol	wsm
102833	mv	338	mela	be	papa	2023-11-11	2843	mela.papa	FALSE	0	papa	mela	ssm
102833	mv	583	mela	be	papa	2023-11-11	2844	mela.papa	FALSE	1	papa	mela	ssm
75939	mv	52	anna	gt	fig_	2023-11-13	2848	anna.fig_	FALSE	0	fig_	anna	gt
75939	mv	141	fig_	gt	nawi	2023-11-13	2849	fig_.nawi	FALSE	0	nawi	fig_	gt
92050	mv	0	crof	cr	nova	2023-11-13	2854	crof.nova	FALSE	2	nova	crof	ssm
92050	mv	0	crof	be	nova	2023-11-13	2854	crof.nova	FALSE	2	nova	crof	ssm
92050	mv	0	pika	be	nova	2023-11-13	2856	nova.pika	FALSE	1	nova	pika	ssm
93856	mv	87	nova	wd	crof	2023-11-13	2860	crof.nova	FALSE	1	crof	nova	wsm
95456	mv	497	pika	az	nova	2023-11-13	2861	crof.nova	FALSE	1	nova	pika	wsm
102022	mv	0	wasm	be	pika	2023-11-13	2862	pika.wasm	FALSE	0	pika	wasm	ssm
174912	mv	725	daci	gt	dora	2023-11-13	2865	daci.dora	FALSE	0	dora	daci	gt
182139	mv	0	babo	be	emma	2023-11-13	2866	babo.emma	FALSE	1	emma	babo	ssm
174313	mv	0	pika	td	crof	2023-11-15	2875	crof.pika	FALSE	0	crof	pika	ssm
174313	mv	0	pika	be	crof	2023-11-15	2875	crof.pika	FALSE	0	crof	pika	ssm
174313	mv	350	pika	be	nova	2023-11-15	2879	nova.pika	FALSE	2	nova	pika	ssm
174313	mv	350	pika	td	nova	2023-11-15	2879	nova.pika	FALSE	2	nova	pika	ssm
174313	mv	685	dymp	be	nova	2023-11-15	2880	dymp.nova	FALSE	1	nova	dymp	ssm
174313	mv	685	dymp	td	nova	2023-11-15	2880	dymp.nova	FALSE	1	nova	dymp	ssm
174313	mv	685	dymp	cr	nova	2023-11-15	2880	dymp.nova	FALSE	1	nova	dymp	ssm
182701	mv	0	jaws	be	pika	2023-11-15	2883	jaws.pika	FALSE	1	pika	jaws	ssm
182701	mv	0	jaws	td	pika	2023-11-15	2883	jaws.pika	FALSE	1	pika	jaws	ssm
182701	mv	0	wasm	be	pika	2023-11-15	2885	pika.wasm	FALSE	1	pika	wasm	ssm
182701	mv	0	wasm	td	pika	2023-11-15	2885	pika.wasm	FALSE	1	pika	wasm	ssm
75201	mv	296	pika	td	lara	2023-11-16	2889	lara.pika	FALSE	0	lara	pika	wsm
75201	mv	296	pika	hd	lara	2023-11-16	2889	lara.pika	FALSE	0	lara	pika	wsm
85934	mv	0	wasm	be	tach	2023-11-16	2892	tach.wasm	FALSE	1	tach	wasm	ssm
85934	mv	0	wasm	td	tach	2023-11-16	2892	tach.wasm	FALSE	1	tach	wasm	ssm
85934	mv	0	wasm	be	pika	2023-11-16	2893	pika.wasm	FALSE	1	pika	wasm	ssm
85934	mv	0	wasm	td	pika	2023-11-16	2893	pika.wasm	FALSE	1	pika	wasm	ssm
85934	mv	0	wasm	be	tach	2023-11-16	2894	tach.wasm	FALSE	0	tach	wasm	ssm
85934	mv	0	jaws	td	pika	2023-11-16	2895	jaws.pika	FALSE	1	pika	jaws	wsm
75934	mv	446	papa	gt	shae	2023-11-18	2912	papa.shae	FALSE	0	shae	papa	wsm
75934	mv	446	papa	td	shae	2023-11-18	2912	papa.shae	FALSE	0	shae	papa	wsm
75934	mv	446	papa	hd	shae	2023-11-18	2912	papa.shae	FALSE	0	shae	papa	wsm
81546	mv	195	mela	be	papa	2023-11-18	2915	mela.papa	FALSE	1	papa	mela	ssm
81546	mv	414	mela	gt	shae	2023-11-18	2916	mela.shae	FALSE	0	shae	mela	gt
81546	mv	414	papa	gt	shae	2023-11-18	2917	papa.shae	FALSE	0	shae	papa	gt
83907	mv	0	mela	be	papa	2023-11-18	2920	mela.papa	FALSE	0	papa	mela	ssm
83907	mv	0	papa	gt	shae	2023-11-18	2921	papa.shae	FALSE	0	shae	papa	gt
83907	mv	107	papa	hd	shae	2023-11-18	2923	papa.shae	FALSE	1	shae	papa	wsm
83907	mv	107	papa	td	shae	2023-11-18	2923	papa.shae	FALSE	1	shae	papa	wsm
83907	mv	109	mela	be	papa	2023-11-18	2924	mela.papa	FALSE	0	papa	mela	ssm
83907	mv	118	papa	gt	shae	2023-11-18	2925	papa.shae	FALSE	0	shae	papa	wsm
83907	mv	118	papa	hd	shae	2023-11-18	2925	papa.shae	FALSE	0	shae	papa	wsm
83907	mv	118	papa	td	shae	2023-11-18	2925	papa.shae	FALSE	0	shae	papa	wsm
83907	mv	356	mela	gt	shae	2023-11-18	2926	mela.shae	FALSE	0	shae	mela	gt
83907	mv	365	mela	cr	papa	2023-11-18	2927	mela.papa	FALSE	0	papa	mela	ssm
83907	mv	374	papa	gt	shae	2023-11-18	2928	papa.shae	FALSE	0	shae	papa	wsm
83907	mv	374	papa	hd	shae	2023-11-18	2928	papa.shae	FALSE	0	shae	papa	wsm
83907	mv	374	papa	td	shae	2023-11-18	2928	papa.shae	FALSE	0	shae	papa	wsm
163524	mv	44	jaws	hd	lara	2023-11-18	2935	jaws.lara	FALSE	1	lara	jaws	ssm
163524	mv	44	jaws	td	lara	2023-11-18	2935	jaws.lara	FALSE	1	lara	jaws	ssm
163524	mv	44	jaws	cr	lara	2023-11-18	2935	jaws.lara	FALSE	1	lara	jaws	ssm
163524	mv	299	jaws	hd	lara	2023-11-18	2937	jaws.lara	FALSE	0	lara	jaws	wsm
75246	mv	142	dymp	wd	pika	2023-11-20	2942	dymp.pika	FALSE	1	pika	dymp	wsm
75246	mv	188	boug	gt	pika	2023-11-20	2943	boug.pika	FALSE	0	pika	boug	gt
75246	mv	188	dymp	gt	pika	2023-11-20	2944	dymp.pika	FALSE	0	pika	dymp	gt
75246	mv	294	dymp	gt	pika	2023-11-20	2945	dymp.pika	FALSE	0	pika	dymp	gt
75246	mv	623	boug	wd	pika	2023-11-20	2946	boug.pika	FALSE	1	pika	boug	wsm
85129	mv	345	cruz	av	ora_	2023-11-20	2952	cruz.ora_	FALSE	0	ora_	cruz	wsm
94619	mv	0	cruz	td	mari	2023-11-20	2957	cruz.mari	FALSE	1	mari	cruz	ssm
94619	mv	0	cruz	be	mari	2023-11-20	2957	cruz.mari	FALSE	1	mari	cruz	ssm
102657	mv	5	wasm	gt	pika	2023-11-20	2963	dick.pika	TRUE	1	pika	wasm	wsm
102657	mv	87	wasm	az	pika	2023-11-20	2964	pika.wasm	FALSE	0	pika	wasm	wsm
102657	mv	298	wasm	gt	pika	2023-11-20	2965	pika.wasm	FALSE	0	pika	wasm	gt
102657	mv	309	wasm	be	pika	2023-11-20	2966	pika.wasm	FALSE	0	pika	wasm	ssm
102657	mv	309	wasm	gt	pika	2023-11-20	2966	pika.wasm	FALSE	0	pika	wasm	ssm
102657	mv	608	jaws	td	pika	2023-11-20	2968	jaws.pika	FALSE	0	pika	jaws	wsm
164519	mv	458	pain	cr	tiny	2023-11-20	2969	pain.tiny	FALSE	0	tiny	pain	ssm
172308	mv	566	pale	be	home	2023-11-20	2970	bree.pale	FALSE	1	home	pale	ssm
172308	mv	566	pale	be	pann	2023-11-20	2970	bree.pale	FALSE	1	pann	pale	ssm
172308	mv	566	pale	be	pain	2023-11-20	2970	bree.pale	FALSE	1	pain	pale	ssm
172308	mv	566	pale	be	bree	2023-11-20	2970	bree.pale	FALSE	1	bree	pale	ssm
90117	mv	34	daci	hd	dora	2023-11-21	2977	daci.dora	FALSE	0	dora	daci	wsm
90117	mv	34	daci	td	dora	2023-11-21	2977	daci.dora	FALSE	0	dora	daci	wsm
90117	mv	61	daci	hd	dora	2023-11-21	2978	daci.dora	FALSE	0	dora	daci	wsm
90117	mv	61	daci	td	dora	2023-11-21	2978	daci.dora	FALSE	0	dora	daci	wsm
180917	mv	0	jaws	be	pika	2023-11-21	2987	jaws.pika	FALSE	0	pika	jaws	ssm
180917	mv	0	jaws	hd	pika	2023-11-21	2987	jaws.pika	FALSE	0	pika	jaws	ssm
180917	mv	0	jaws	td	pika	2023-11-21	2987	jaws.pika	FALSE	0	pika	jaws	ssm
180917	mv	636	wasm	wd	tach	2023-11-21	2990	tach.wasm	FALSE	1	tach	wasm	wsm
180917	mv	636	wasm	hd	tach	2023-11-21	2990	tach.wasm	FALSE	1	tach	wasm	wsm
180917	mv	636	wasm	td	tach	2023-11-21	2990	tach.wasm	FALSE	1	tach	wasm	wsm
80413	mv	95	pann	gt	ibis	2023-11-23	2992	ibis.pann	FALSE	0	ibis	pann	gt
83139	mv	0	bree	gt	pann	2023-11-23	2993	bree.pann	FALSE	0	pann	bree	gt
83139	mv	0	bree	gt	home	2023-11-23	2994	bree.home	FALSE	0	home	bree	gt
83139	mv	0	bree	gt	ibis	2023-11-23	2995	bree.ibis	FALSE	0	ibis	bree	gt
84730	mv	55	bree	gt	ibis	2023-11-23	2996	home.pain	TRUE	0	ibis	bree	gt
84730	mv	70	pain	gt	home	2023-11-23	2996	home.pain	TRUE	0	home	pain	gt
103303	mv	0	bast	be	shae	2023-11-23	3001	bast.shae	FALSE	0	shae	bast	ssm
103303	mv	0	bast	be	shae	2023-11-23	3002	bast.shae	FALSE	1	shae	bast	ssm
103303	mv	0	bast	hd	shae	2023-11-23	3002	bast.shae	FALSE	1	shae	bast	ssm
103303	mv	0	bast	td	shae	2023-11-23	3002	bast.shae	FALSE	1	shae	bast	ssm
175041	mv	0	boug	be	pika	2023-11-23	3010	boug.pika	FALSE	0	pika	boug	ssm
175041	mv	0	boug	hd	pika	2023-11-23	3010	boug.pika	FALSE	0	pika	boug	ssm
175041	mv	0	boug	td	pika	2023-11-23	3010	boug.pika	FALSE	0	pika	boug	ssm
83846	mv	242	anna	gt	fig_	2023-11-24	3016	anna.fig_	FALSE	0	fig_	anna	gt
90910	mv	0	boug	gt	crof	2023-11-24	3017	boug.crof	FALSE	0	crof	boug	gt
90910	mv	0	dymp	gt	crof	2023-11-24	3019	crof.dymp	FALSE	0	crof	dymp	gt
95008	mv	0	boug	hd	nova	2023-11-24	3025	boug.nova	FALSE	0	nova	boug	wsm
95008	mv	0	boug	td	nova	2023-11-24	3025	boug.nova	FALSE	0	nova	boug	wsm
95008	mv	0	boug	av	nova	2023-11-24	3025	boug.nova	FALSE	0	nova	boug	wsm
95008	mv	47	boug	hd	nova	2023-11-24	3026	boug.nova	FALSE	0	nova	boug	wsm
105036	mv	0	jaws	be	pika	2023-11-24	3034	jaws.pika	FALSE	1	pika	jaws	ssm
105036	mv	0	jaws	td	pika	2023-11-24	3034	jaws.pika	FALSE	1	pika	jaws	ssm
84838	mv	300	apol	gt	bast	2023-11-25	3041	apol.bast	FALSE	0	bast	apol	gt
84838	mv	315	apol	gt	bast	2023-11-25	3042	apol.bast	FALSE	0	bast	apol	gt
84838	mv	316	apol	be	bast	2023-11-25	3043	apol.bast	FALSE	1	bast	apol	ssm
161228	mv	0	lara	be	tach	2023-11-25	3051	lara.tach	FALSE	1	tach	lara	ssm
161228	mv	0	lara	td	tach	2023-11-25	3051	lara.tach	FALSE	1	tach	lara	ssm
80547	mv	0	cruz	gt	mari	2023-11-26	3056	cruz.mari	FALSE	0	mari	cruz	gt
82408	mv	579	mari	hd	ora_	2023-11-26	3059	mari.ora_	FALSE	0	ora_	mari	wsm
82408	mv	579	mari	td	ora_	2023-11-26	3059	mari.ora_	FALSE	0	ora_	mari	wsm
91443	mv	0	pika	hd	nova	2023-11-26	3061	cruz.mari	TRUE	1	nova	pika	ssm
91443	mv	0	pika	td	nova	2023-11-26	3061	cruz.mari	TRUE	1	nova	pika	ssm
91443	mv	0	cruz	be	mari	2023-11-26	3061	cruz.mari	TRUE	1	mari	cruz	ssm
91443	mv	0	cruz	td	mari	2023-11-26	3061	cruz.mari	TRUE	1	mari	cruz	ssm
91443	mv	284	pika	hd	nova	2023-11-26	3063	nova.pika	FALSE	0	nova	pika	wsm
91443	mv	284	pika	td	nova	2023-11-26	3063	nova.pika	FALSE	0	nova	pika	wsm
165809	mv	31	bree	gt	home	2023-11-26	3070	bree.home	FALSE	0	home	bree	gt
83251	mv	173	boug	be	pika	2023-11-29	3078	boug.pika	FALSE	1	pika	boug	ssm
104535	mv	0	wasm	be	tach	2023-11-29	3086	tach.wasm	FALSE	2	tach	wasm	ssm
104535	mv	0	wasm	td	tach	2023-11-29	3086	tach.wasm	FALSE	2	tach	wasm	ssm
101741	mv	52	boug	av	pika	2024-01-06	3097	boug.pika	FALSE	0	pika	boug	wsm
85355	mv	20	bree	be	pain	2024-01-07	3101	bree.pain	FALSE	1	pain	bree	ssm
85355	mv	30	pann	gt	home	2024-01-07	3102	home.pann	FALSE	0	home	pann	gt
85355	mv	890	bree	gt	home	2024-01-07	3103	bree.home	FALSE	0	home	bree	gt
85355	mv	890	pain	gt	home	2024-01-07	3104	home.pain	FALSE	0	home	pain	gt
85355	mv	890	tiny	gt	home	2024-01-07	3105	home.tiny	FALSE	0	home	tiny	gt
93039	mv	254	pain	gt	home	2024-01-07	3106	home.pain	FALSE	0	home	pain	gt
93553	mv	800	boug	be	pika	2024-01-10	3128	boug.pika	FALSE	1	pika	boug	ssm
105042	mv	0	jaws	hd	tach	2024-01-10	3133	jaws.tach	FALSE	0	tach	jaws	ssm
105042	mv	0	jaws	td	tach	2024-01-10	3133	jaws.tach	FALSE	0	tach	jaws	ssm
105042	mv	0	jaws	be	tach	2024-01-10	3133	jaws.tach	FALSE	0	tach	jaws	ssm
172818	mv	334	apol	gt	bast	2024-01-10	3141	apol.bast	FALSE	0	bast	apol	gt
180431	mv	0	babo	gt	dora	2024-01-10	3143	babo.dora	FALSE	0	dora	babo	gt
93555	mv	510	emma	gt	dora	2024-01-12	3151	dora.emma	TRUE	0	dora	emma	gt
93555	mv	510	dora	gt	emma	2024-01-12	3151	dora.emma	TRUE	0	emma	dora	gt
101520	mv	365	bast	be	shae	2024-01-12	3152	bast.shae	FALSE	0	shae	bast	ssm
163932	mv	143	jaws	be	tach	2024-01-12	3153	jaws.tach	FALSE	0	tach	jaws	ssm
174614	mv	461	cruz	az	mari	2024-01-12	3160	cruz.mari	FALSE	0	mari	cruz	wsm
82617	mv	104	cruz	be	mari	2024-01-13	3167	cruz.mari	FALSE	0	mari	cruz	ssm
82617	mv	104	cruz	gt	mari	2024-01-13	3167	cruz.mari	FALSE	0	mari	cruz	ssm
82617	mv	104	cruz	td	mari	2024-01-13	3167	cruz.mari	FALSE	0	mari	cruz	ssm
82617	mv	155	cruz	gt	ora_	2024-01-13	3169	cruz.ora_	FALSE	0	ora_	cruz	gt
113625	mv	56	jaws	be	tach	2024-01-13	3175	jaws.tach	FALSE	0	tach	jaws	ssm
113625	mv	56	jaws	hd	tach	2024-01-13	3175	jaws.tach	FALSE	0	tach	jaws	ssm
113625	mv	56	jaws	td	tach	2024-01-13	3175	jaws.tach	FALSE	0	tach	jaws	ssm
165347	mv	49	bree	gt	pain	2024-01-13	3181	bree.pain	FALSE	0	pain	bree	gt
165347	mv	172	bree	fl	tiny	2024-01-13	3182	bree.tiny	FALSE	1	tiny	bree	ssm
165347	mv	186	pain	be	tiny	2024-01-13	3183	pain.tiny	FALSE	1	tiny	pain	ssm
165347	mv	186	pain	td	tiny	2024-01-13	3183	pain.tiny	FALSE	1	tiny	pain	ssm
173032	mv	1	shos	gt	bast	2024-01-13	3186	bast.shos	FALSE	0	bast	shos	gt
173032	mv	370	brid	gt	apol	2024-01-13	3187	apol.brid	FALSE	0	apol	brid	gt
85040	mv	14	mapp	gt	dora	2024-01-14	3191	dora.mapp	FALSE	0	dora	mapp	wsm
85040	mv	14	mapp	hd	dora	2024-01-14	3191	dora.mapp	FALSE	0	dora	mapp	wsm
85040	mv	24	babo	gt	dora	2024-01-14	3192	babo.dora	FALSE	0	dora	babo	gt
85040	mv	42	dora	gt	emma	2024-01-14	3194	dora.emma	TRUE	0	emma	dora	gt
85040	mv	42	emma	gt	dora	2024-01-14	3194	dora.emma	TRUE	0	dora	emma	gt
171839	mv	826	nawi	av	fig_	2024-01-14	3205	fig_.nawi	FALSE	0	fig_	nawi	wsm
171839	mv	893	anna	be	fig_	2024-01-14	3206	anna.fig_	FALSE	0	fig_	anna	ssm
180945	mv	236	dymp	be	nova	2024-01-14	3211	dymp.nova	FALSE	0	nova	dymp	ssm
180945	mv	236	dymp	td	nova	2024-01-14	3211	dymp.nova	FALSE	0	nova	dymp	ssm
180945	mv	236	dymp	hd	nova	2024-01-14	3211	dymp.nova	FALSE	0	nova	dymp	ssm
180945	mv	541	dymp	fl	nova	2024-01-14	3212	dymp.nova	FALSE	1	nova	dymp	ssm
180945	mv	541	dymp	hd	nova	2024-01-14	3212	dymp.nova	FALSE	1	nova	dymp	ssm
180945	mv	541	dymp	td	nova	2024-01-14	3212	dymp.nova	FALSE	1	nova	dymp	ssm
83021	mv	0	jaws	hd	tach	2024-01-15	3213	jaws.tach	FALSE	1	tach	jaws	ssm
83021	mv	0	jaws	td	tach	2024-01-15	3213	jaws.tach	FALSE	1	tach	jaws	ssm
83021	mv	0	jaws	be	tach	2024-01-15	3213	jaws.tach	FALSE	1	tach	jaws	ssm
83021	mv	0	jaws	hd	tach	2024-01-15	3214	jaws.tach	FALSE	0	tach	jaws	ssm
83021	mv	0	jaws	td	tach	2024-01-15	3214	jaws.tach	FALSE	0	tach	jaws	ssm
83021	mv	0	jaws	be	tach	2024-01-15	3214	jaws.tach	FALSE	0	tach	jaws	ssm
83021	mv	46	jaws	be	tach	2024-01-15	3215	jaws.tach	FALSE	0	tach	jaws	ssm
83021	mv	46	jaws	td	tach	2024-01-15	3215	jaws.tach	FALSE	0	tach	jaws	ssm
83021	mv	86	lara	be	tach	2024-01-15	3217	lara.tach	FALSE	0	tach	lara	ssm
83021	mv	86	lara	td	tach	2024-01-15	3217	lara.tach	FALSE	0	tach	lara	ssm
83021	mv	114	lara	td	tach	2024-01-15	3218	lara.tach	FALSE	0	tach	lara	wsm
85039	mv	290	jaws	hd	tach	2024-01-15	3221	jaws.tach	FALSE	0	tach	jaws	wsm
85039	mv	744	jaws	td	wasm	2024-01-15	3222	jaws.wasm	FALSE	0	wasm	jaws	wsm
85039	mv	880	jaws	av	wasm	2024-01-15	3223	jaws.wasm	FALSE	0	wasm	jaws	wsm
173529	mv	14	crof	be	lara	2024-01-16	3243	crof.lara	FALSE	0	lara	crof	ssm
173529	mv	14	crof	hd	lara	2024-01-16	3243	crof.lara	FALSE	0	lara	crof	ssm
173529	mv	14	crof	td	lara	2024-01-16	3243	crof.lara	FALSE	0	lara	crof	ssm
173529	mv	46	crof	be	tach	2024-01-16	3244	crof.tach	FALSE	1	tach	crof	ssm
173529	mv	46	crof	hd	tach	2024-01-16	3244	crof.tach	FALSE	1	tach	crof	ssm
173529	mv	46	crof	td	tach	2024-01-16	3244	crof.tach	FALSE	1	tach	crof	ssm
85517	mv	86	pain	gt	tiny	2024-01-18	3248	pain.tiny	FALSE	0	tiny	pain	gt
85517	mv	482	bree	gt	pain	2024-01-18	3250	bree.pain	FALSE	0	pain	bree	gt
85517	mv	495	bree	gt	home	2024-01-18	3251	bree.home	FALSE	0	home	bree	gt
85517	mv	703	pain	gt	tiny	2024-01-18	3252	pain.tiny	FALSE	0	tiny	pain	wsm
85517	mv	703	pain	hd	tiny	2024-01-18	3252	pain.tiny	FALSE	0	tiny	pain	wsm
164213	mv	0	jaws	be	tach	2024-01-18	3254	jaws.tach	FALSE	0	tach	jaws	ssm
164213	mv	0	jaws	td	tach	2024-01-18	3254	jaws.tach	FALSE	0	tach	jaws	ssm
182400	mv	0	pika	gt	crof	2024-01-18	3261	crof.pika	FALSE	0	crof	pika	gt
82901	mv	243	nawi	gt	fig_	2024-01-19	3263	fig_.nawi	FALSE	0	fig_	nawi	gt
84543	mv	670	anna	hd	nawi	2024-01-19	3267	anna.nawi	FALSE	0	nawi	anna	wsm
100929	mv	13	mari	av	ora_	2024-01-19	3270	mari.ora_	FALSE	0	ora_	mari	wsm
164155	mv	0	mela	be	bast	2024-01-19	3279	bast.mela	FALSE	0	bast	mela	ssm
174321	mv	168	mela	gt	shae	2024-01-19	3281	mela.shae	FALSE	0	shae	mela	gt
173912	mv	458	anna	gt	nawi	2024-01-20	3303	anna.nawi	FALSE	0	nawi	anna	gt
181353	mv	241	crof	cr	tach	2024-01-20	3307	crof.tach	FALSE	0	tach	crof	ssm
181353	mv	258	crof	td	tach	2024-01-20	3308	crof.tach	FALSE	1	tach	crof	ssm
181353	mv	258	crof	be	tach	2024-01-20	3308	crof.tach	FALSE	1	tach	crof	ssm
181353	mv	388	crof	hd	tach	2024-01-20	3309	crof.tach	FALSE	1	tach	crof	wsm
82410	mv	488	lara	gt	tach	2024-01-21	3311	lara.tach	FALSE	0	tach	lara	gt
82410	mv	536	lara	be	tach	2024-01-21	3312	lara.tach	FALSE	1	tach	lara	ssm
82410	mv	536	lara	td	tach	2024-01-21	3312	lara.tach	FALSE	1	tach	lara	ssm
83431	mv	147	bree	gt	tiny	2024-01-22	3332	bree.tiny	FALSE	0	tiny	bree	gt
83431	mv	147	pain	gt	tiny	2024-01-22	3333	pain.tiny	FALSE	0	tiny	pain	gt
90908	mv	0	pann	be	home	2024-01-22	3334	home.pann	FALSE	1	home	pann	ssm
90908	mv	0	pann	td	home	2024-01-22	3334	home.pann	FALSE	1	home	pann	ssm
161123	mv	723	jaws	hd	tach	2024-01-22	3341	jaws.tach	FALSE	0	tach	jaws	wsm
83134	mv	123	cruz	gt	ora_	2024-01-24	3346	cruz.ora_	FALSE	0	ora_	cruz	ssm
83134	mv	123	cruz	be	ora_	2024-01-24	3346	cruz.ora_	FALSE	0	ora_	cruz	ssm
84933	mv	707	cruz	gt	ora_	2024-01-24	3347	cruz.ora_	FALSE	0	ora_	cruz	gt
111057	mv	0	crof	gt	nova	2024-01-24	3350	crof.nova	FALSE	1	nova	crof	ssm
111057	mv	0	crof	be	nova	2024-01-24	3350	crof.nova	FALSE	1	nova	crof	ssm
112652	mv	647	jaws	be	tach	2024-01-24	3351	jaws.tach	FALSE	1	tach	jaws	ssm
112652	mv	647	jaws	td	tach	2024-01-24	3351	jaws.tach	FALSE	1	tach	jaws	ssm
92549	mv	493	babo	hd	dora	2024-01-26	3361	babo.dora	FALSE	0	dora	babo	wsm
82439	mv	505	crof	be	nova	2024-01-27	3372	crof.nova	FALSE	1	nova	crof	ssm
82439	mv	505	crof	td	nova	2024-01-27	3372	crof.nova	FALSE	1	nova	crof	ssm
84216	mv	775	crof	gt	nova	2024-01-27	3376	crof.nova	FALSE	0	nova	crof	gt
90220	mv	96	pika	gt	crof	2024-01-27	3377	crof.pika	FALSE	0	crof	pika	gt
90220	mv	158	crof	hd	nova	2024-01-27	3378	crof.nova	FALSE	0	nova	crof	wsm
90220	mv	158	crof	gt	nova	2024-01-27	3378	crof.nova	FALSE	0	nova	crof	wsm
92637	mv	468	cruz	be	mari	2024-01-27	3381	cruz.mari	FALSE	0	mari	cruz	ssm
92637	mv	496	cruz	be	mari	2024-01-27	3382	cruz.mari	FALSE	0	mari	cruz	ssm
115021	mv	0	boug	hd	pika	2024-01-27	3384	boug.pika	FALSE	0	pika	boug	wsm
175039	mv	631	brid	gt	bast	2024-01-27	3388	bast.brid	FALSE	0	bast	brid	gt
183009	mv	246	pain	gt	home	2024-01-27	3389	home.pain	FALSE	0	home	pain	gt
183009	mv	407	pain	gt	tiny	2024-01-27	3390	pain.tiny	FALSE	0	tiny	pain	gt
181527	mv	0	cruz	be	mari	2024-01-30	3410	cruz.mari	FALSE	1	mari	cruz	ssm
181527	mv	0	cruz	td	mari	2024-01-30	3410	cruz.mari	FALSE	1	mari	cruz	ssm
82410	mv	46	cruz	be	mari	2024-01-31	3413	cruz.mari	FALSE	1	mari	cruz	ssm
82410	mv	239	cruz	gt	ora_	2024-01-31	3415	cruz.ora_	FALSE	0	ora_	cruz	gt
82410	mv	285	cruz	be	mari	2024-01-31	3416	cruz.mari	FALSE	0	mari	cruz	ssm
82410	mv	285	cruz	td	mari	2024-01-31	3416	cruz.mari	FALSE	0	mari	cruz	ssm
84034	mv	890	cruz	be	mari	2024-01-31	3417	cruz.mari	FALSE	0	mari	cruz	ssm
95734	mv	483	dymp	gt	crof	2024-01-31	3418	crof.dymp	FALSE	0	crof	dymp	gt
104436	mv	74	crof	hd	nova	2024-01-31	3421	crof.nova	FALSE	0	nova	crof	wsm
165619	mv	577	apol	gt	shae	2024-01-31	3426	apol.shae	FALSE	0	shae	apol	gt
83144	mv	117	babo	hd	mapp	2024-02-01	3431	babo.mapp	FALSE	1	mapp	babo	wsm
83144	mv	230	babo	az	mapp	2024-02-01	3432	babo.mapp	FALSE	0	mapp	babo	wsm
83144	mv	566	mapp	az	emma	2024-02-01	3434	emma.mapp	FALSE	1	emma	mapp	wsm
83144	mv	566	mapp	wd	emma	2024-02-01	3434	emma.mapp	FALSE	1	emma	mapp	wsm
83144	mv	566	mapp	td	emma	2024-02-01	3434	emma.mapp	FALSE	1	emma	mapp	wsm
83144	mv	813	mapp	av	emma	2024-02-01	3435	emma.mapp	FALSE	0	emma	mapp	wsm
182214	mv	238	pika	hd	nova	2024-02-01	3446	nova.pika	FALSE	0	nova	pika	ssm
182214	mv	238	pika	td	nova	2024-02-01	3446	nova.pika	FALSE	0	nova	pika	ssm
182214	mv	238	pika	be	nova	2024-02-01	3446	nova.pika	FALSE	0	nova	pika	ssm
183813	mv	801	crof	hd	nova	2024-02-01	3450	crof.nova	FALSE	1	nova	crof	ssm
183813	mv	801	crof	td	nova	2024-02-01	3450	crof.nova	FALSE	1	nova	crof	ssm
183813	mv	801	crof	be	nova	2024-02-01	3450	crof.nova	FALSE	1	nova	crof	ssm
185446	mv	133	pika	be	nova	2024-02-01	3451	nova.pika	FALSE	0	nova	pika	ssm
185446	mv	133	pika	td	nova	2024-02-01	3451	nova.pika	FALSE	0	nova	pika	ssm
185446	mv	337	pika	be	nova	2024-02-01	3452	nova.pika	FALSE	1	nova	pika	ssm
185446	mv	337	pika	fl	nova	2024-02-01	3452	nova.pika	FALSE	1	nova	pika	ssm
185446	mv	410	pika	be	nova	2024-02-01	3454	nova.pika	FALSE	1	nova	pika	ssm
185446	mv	410	pika	td	nova	2024-02-01	3454	nova.pika	FALSE	1	nova	pika	ssm
185446	mv	410	pika	hd	nova	2024-02-01	3454	nova.pika	FALSE	1	nova	pika	ssm
83953	mv	305	jaws	be	tach	2024-02-02	3457	jaws.tach	FALSE	0	tach	jaws	ssm
83953	mv	305	jaws	td	tach	2024-02-02	3457	jaws.tach	FALSE	0	tach	jaws	ssm
83953	mv	305	jaws	gt	tach	2024-02-02	3457	jaws.tach	FALSE	0	tach	jaws	ssm
100135	mv	215	cruz	hd	mari	2024-02-02	3468	cruz.mari	FALSE	0	mari	cruz	wsm
100135	mv	215	cruz	td	mari	2024-02-02	3468	cruz.mari	FALSE	0	mari	cruz	wsm
101714	mv	323	cruz	wd	ora_	2024-02-02	3470	cruz.ora_	FALSE	1	ora_	cruz	wsm
101714	mv	776	mari	av	ora_	2024-02-02	3471	mari.ora_	FALSE	1	ora_	mari	wsm
111051	mv	362	dymp	hd	pika	2024-02-02	3476	dymp.pika	FALSE	0	pika	dymp	wsm
81909	mv	570	bast	be	shae	2024-02-03	3483	bast.shae	FALSE	0	shae	bast	ssm
81909	mv	570	bast	td	shae	2024-02-03	3483	bast.shae	FALSE	0	shae	bast	ssm
81909	mv	575	bast	be	shae	2024-02-03	3484	bast.shae	FALSE	1	shae	bast	ssm
81909	mv	717	bast	hd	shae	2024-02-03	3485	bast.shae	FALSE	0	shae	bast	ssm
81909	mv	717	bast	td	shae	2024-02-03	3485	bast.shae	FALSE	0	shae	bast	ssm
81909	mv	717	bast	be	shae	2024-02-03	3485	bast.shae	FALSE	0	shae	bast	ssm
100609	mv	453	babo	gt	dora	2024-02-03	3494	babo.dora	FALSE	0	dora	babo	gt
82014	mv	0	cruz	be	mari	2024-02-06	3497	cruz.mari	FALSE	1	mari	cruz	ssm
82014	mv	0	cruz	hd	mari	2024-02-06	3497	cruz.mari	FALSE	1	mari	cruz	ssm
82014	mv	0	cruz	td	mari	2024-02-06	3497	cruz.mari	FALSE	1	mari	cruz	ssm
82014	mv	233	cruz	be	mari	2024-02-06	3501	cruz.mari	FALSE	1	mari	cruz	ssm
82014	mv	233	cruz	td	mari	2024-02-06	3501	cruz.mari	FALSE	1	mari	cruz	ssm
82014	mv	320	cruz	wd	mari	2024-02-06	3504	cruz.mari	FALSE	0	mari	cruz	wsm
82014	mv	784	cruz	be	mari	2024-02-06	3509	cruz.mari	FALSE	0	mari	cruz	ssm
83710	mv	17	cruz	be	mari	2024-02-06	3512	cruz.mari	FALSE	0	mari	cruz	ssm
83710	mv	54	cruz	be	mari	2024-02-06	3513	cruz.mari	FALSE	1	mari	cruz	ssm
91443	mv	6	nawi	gt	fig_	2024-02-06	3519	fig_.nawi	FALSE	0	fig_	nawi	gt
103556	mv	238	pika	hd	nova	2024-02-06	3520	nova.pika	FALSE	0	nova	pika	wsm
103556	mv	238	pika	td	nova	2024-02-06	3520	nova.pika	FALSE	0	nova	pika	wsm
103556	mv	238	pika	gt	nova	2024-02-06	3520	nova.pika	FALSE	0	nova	pika	wsm
103556	mv	473	dymp	hd	pika	2024-02-06	3521	dymp.pika	FALSE	1	pika	dymp	wsm
103556	mv	473	dymp	td	pika	2024-02-06	3521	dymp.pika	FALSE	1	pika	dymp	wsm
105646	mv	230	dymp	az	pika	2024-02-06	3523	dymp.pika	FALSE	0	pika	dymp	wsm
165042	mv	45	pann	gt	home	2024-02-06	3527	home.pann	FALSE	0	home	pann	gt
81805	mv	270	bree	fl	pann	2024-02-08	3531	bree.pann	FALSE	1	pann	bree	ssm
83404	mv	453	pann	hd	home	2024-02-08	3532	home.pann	FALSE	0	home	pann	wsm
80105	mv	158	dymp	gt	crof	2024-02-09	3546	crof.dymp	FALSE	0	crof	dymp	gt
81758	mv	69	dymp	gt	pika	2024-02-09	3548	dymp.pika	FALSE	0	pika	dymp	gt
81758	mv	101	dymp	gt	crof	2024-02-09	3550	crof.dymp	FALSE	0	crof	dymp	gt
95116	mv	12	boug	az	crof	2024-02-09	3556	boug.crof	FALSE	0	crof	boug	wsm
95116	mv	12	boug	hd	crof	2024-02-09	3556	boug.crof	FALSE	0	crof	boug	wsm
102150	mv	787	lara	be	tach	2024-02-09	3560	lara.tach	FALSE	1	tach	lara	ssm
93708	mv	139	apol	be	shae	2024-02-11	3577	apol.shae	FALSE	0	shae	apol	ssm
93708	mv	140	apol	gt	shae	2024-02-11	3577	apol.shae	FALSE	0	shae	apol	ssm
110547	mv	0	pain	av	home	2024-02-11	3580	home.pain	FALSE	1	home	pain	wsm
113145	mv	0	dymp	cr	pika	2024-02-11	3585	dymp.pika	FALSE	1	pika	dymp	ssm
81956	mv	0	pika	cr	nova	2024-02-13	3590	nova.pika	FALSE	1	nova	pika	ssm
81956	mv	0	pika	be	nova	2024-02-13	3590	nova.pika	FALSE	1	nova	pika	ssm
102709	mv	0	wasm	be	tach	2024-02-13	3604	tach.wasm	FALSE	0	tach	wasm	ssm
102709	mv	493	wasm	av	tach	2024-02-13	3605	tach.wasm	FALSE	0	tach	wasm	wsm
102709	mv	567	wasm	av	tach	2024-02-13	3606	tach.wasm	FALSE	0	tach	wasm	wsm
84354	mv	305	bast	be	citr	2024-02-14	3619	bast.citr	FALSE	0	citr	bast	ssm
90750	mv	310	bast	be	citr	2024-02-14	3627	bast.citr	FALSE	1	citr	bast	ssm
90750	mv	310	bast	be	citr	2024-02-14	3627	bast.citr	FALSE	1	citr	bast	ssm
82125	mv	125	mari	wd	ora_	2024-02-15	3640	mari.ora_	FALSE	1	ora_	mari	wsm
83723	mv	122	cruz	be	mari	2024-02-15	3641	cruz.mari	FALSE	1	mari	cruz	ssm
83723	mv	449	cruz	hd	mari	2024-02-15	3642	cruz.mari	FALSE	0	mari	cruz	wsm
83723	mv	449	cruz	td	mari	2024-02-15	3642	cruz.mari	FALSE	0	mari	cruz	wsm
83723	mv	518	cruz	hd	mari	2024-02-15	3644	cruz.mari	FALSE	0	mari	cruz	wsm
102057	mv	0	lara	be	tach	2024-02-15	3652	lara.tach	FALSE	1	tach	lara	ssm
103619	mv	730	wasm	av	tach	2024-02-15	3653	tach.wasm	FALSE	0	tach	wasm	wsm
103619	mv	730	wasm	az	tach	2024-02-15	3653	tach.wasm	FALSE	0	tach	wasm	wsm
165139	mv	427	pain	gt	home	2024-02-15	3654	home.pain	FALSE	0	home	pain	gt
81445	mv	0	wasm	az	tach	2024-02-17	3661	tach.wasm	FALSE	0	tach	wasm	wsm
81445	mv	0	wasm	hd	tach	2024-02-17	3661	tach.wasm	FALSE	0	tach	wasm	wsm
83407	mv	78	wasm	hd	tach	2024-02-17	3664	tach.wasm	FALSE	0	tach	wasm	wsm
83407	mv	78	wasm	az	tach	2024-02-17	3664	tach.wasm	FALSE	0	tach	wasm	wsm
83407	mv	360	wasm	hd	tach	2024-02-17	3665	tach.wasm	FALSE	0	tach	wasm	wsm
83407	mv	360	wasm	td	tach	2024-02-17	3665	tach.wasm	FALSE	0	tach	wasm	wsm
83407	mv	414	wasm	td	tach	2024-02-17	3666	tach.wasm	FALSE	0	tach	wasm	wsm
83407	mv	414	wasm	av	tach	2024-02-17	3666	tach.wasm	FALSE	0	tach	wasm	wsm
105043	mv	166	mari	be	ora_	2024-02-17	3675	mari.ora_	FALSE	0	ora_	mari	ssm
84541	mv	7	apol	hd	bast	2024-02-18	3676	apol.bast	FALSE	1	bast	apol	wsm
84541	mv	7	apol	td	bast	2024-02-18	3676	apol.bast	FALSE	1	bast	apol	wsm
92626	mv	0	pika	cr	nova	2024-02-18	3683	nova.pika	FALSE	0	nova	pika	ssm
164109	mv	440	cruz	gt	ora_	2024-02-18	3685	cruz.ora_	FALSE	0	ora_	cruz	gt
165820	mv	164	cruz	gt	ora_	2024-02-18	3687	cruz.ora_	FALSE	0	ora_	cruz	gt
165820	mv	195	cruz	gt	ora_	2024-02-18	3688	cruz.ora_	FALSE	0	ora_	cruz	gt
165416	mv	657	quik	gt	ness	2024-02-20	3696	ness.quik	FALSE	0	ness	quik	gt
184309	mv	0	dora	hd	emma	2024-02-20	3700	dora.emma	FALSE	0	emma	dora	ssm
184309	mv	0	dora	td	emma	2024-02-20	3700	dora.emma	FALSE	0	emma	dora	ssm
184309	mv	0	dora	be	emma	2024-02-20	3700	dora.emma	FALSE	0	emma	dora	ssm
190031	mv	0	babo	gt	dora	2024-02-20	3703	babo.dora	FALSE	0	dora	babo	wsm
190031	mv	0	babo	hd	dora	2024-02-20	3703	babo.dora	FALSE	0	dora	babo	wsm
190031	mv	0	babo	td	dora	2024-02-20	3703	babo.dora	FALSE	0	dora	babo	wsm
81912	mv	703	pann	gt	home	2024-02-21	3709	home.pann	FALSE	0	home	pann	gt
105157	mv	0	shos	gt	citr	2024-02-21	3721	citr.shos	FALSE	0	citr	shos	gt
105157	mv	0	bast	be	shae	2024-02-21	3722	bast.shae	FALSE	1	shae	bast	ssm
80456	mv	0	lara	be	tach	2024-02-23	3723	lara.tach	FALSE	1	tach	lara	ssm
83802	mv	263	jaws	gt	wasm	2024-02-23	3729	jaws.wasm	FALSE	0	wasm	jaws	gt
83802	mv	638	jaws	be	tach	2024-02-23	3730	jaws.tach	FALSE	1	tach	jaws	ssm
103432	mv	0	cruz	be	ora_	2024-02-23	3752	cruz.ora_	FALSE	1	ora_	cruz	ssm
85045	mv	52	shos	gt	bast	2024-02-24	3757	bast.shos	FALSE	0	bast	shos	gt
85045	mv	131	brid	be	bast	2024-02-24	3758	bast.brid	FALSE	1	bast	brid	ssm
94410	mv	429	cruz	gt	mari	2024-02-25	3772	cruz.mari	FALSE	0	mari	cruz	gt
103903	mv	655	crof	be	nova	2024-02-25	3778	crof.nova	FALSE	1	nova	crof	ssm
184324	mv	438	pain	gt	home	2024-02-25	3780	home.pain	FALSE	0	home	pain	gt
75419	mv	32	apol	gt	bast	2024-02-26	3787	apol.bast	FALSE	0	bast	apol	gt
85819	mv	754	mapp	av	emma	2024-02-29	3815	emma.mapp	FALSE	0	emma	mapp	wsm
85819	mv	754	mapp	wd	emma	2024-02-29	3815	emma.mapp	FALSE	0	emma	mapp	wsm
80121	mv	485	jaws	be	tach	2024-03-01	3840	jaws.tach	FALSE	0	tach	jaws	ssm
81813	mv	257	wasm	be	tach	2024-03-01	3843	tach.wasm	FALSE	1	tach	wasm	ssm
85622	mv	760	wasm	be	tach	2024-03-01	3849	tach.wasm	FALSE	0	tach	wasm	ssm
85622	mv	771	jaws	be	tach	2024-03-01	3850	jaws.tach	FALSE	1	tach	jaws	ssm
181038	mv	0	apol	hd	mela	2024-03-01	3857	apol.mela	FALSE	0	mela	apol	wsm
181038	mv	0	apol	gt	mela	2024-03-01	3857	apol.mela	FALSE	0	mela	apol	wsm
75142	mv	817	babo	hd	emma	2024-03-02	3865	babo.emma	FALSE	0	emma	babo	wsm
90316	mv	1	pain	gt	tiny	2024-03-02	3871	pain.tiny	FALSE	0	tiny	pain	gt
92022	mv	442	pain	gt	tiny	2024-03-02	3873	pain.tiny	FALSE	0	tiny	pain	gt
103750	mv	279	quik	gt	ness	2024-03-02	3880	ness.quik	FALSE	0	ness	quik	gt
183308	mv	291	cruz	be	mari	2024-03-02	3887	cruz.mari	FALSE	1	mari	cruz	ssm
75629	mv	0	boug	gt	crof	2024-03-03	3888	boug.crof	FALSE	0	crof	boug	gt
75629	mv	0	pika	hd	crof	2024-03-03	3889	crof.pika	FALSE	0	crof	pika	ssm
75629	mv	0	pika	td	crof	2024-03-03	3889	crof.pika	FALSE	0	crof	pika	ssm
75629	mv	0	pika	be	crof	2024-03-03	3889	crof.pika	FALSE	0	crof	pika	ssm
75629	mv	439	pika	hd	crof	2024-03-03	3892	crof.pika	FALSE	0	crof	pika	wsm
75629	mv	439	pika	td	crof	2024-03-03	3892	crof.pika	FALSE	0	crof	pika	wsm
75629	mv	461	pika	be	crof	2024-03-03	3893	crof.pika	FALSE	0	crof	pika	ssm
81548	mv	473	mari	cr	ora_	2024-03-03	3902	mari.ora_	FALSE	1	ora_	mari	ssm
81548	mv	511	mari	cr	ora_	2024-03-03	3903	mari.ora_	FALSE	0	ora_	mari	ssm
81548	mv	519	mari	cr	ora_	2024-03-03	3904	mari.ora_	FALSE	1	ora_	mari	ssm
81548	mv	530	mari	cr	ora_	2024-03-03	3905	mari.ora_	FALSE	0	ora_	mari	ssm
81548	mv	570	mari	cr	ora_	2024-03-03	3906	mari.ora_	FALSE	1	ora_	mari	ssm
81548	mv	580	mari	cr	ora_	2024-03-03	3907	mari.ora_	FALSE	0	ora_	mari	ssm
81548	mv	589	mari	cr	ora_	2024-03-03	3908	mari.ora_	FALSE	1	ora_	mari	ssm
81548	mv	664	mari	cr	ora_	2024-03-03	3909	mari.ora_	FALSE	1	ora_	mari	ssm
192713	mv	268	pain	gt	home	2024-03-03	3920	home.pain	FALSE	0	home	pain	gt
80155	mv	0	jaws	be	tach	2024-03-07	3926	jaws.tach	FALSE	0	tach	jaws	ssm
82402	mv	40	jaws	be	tach	2024-03-07	3927	jaws.tach	FALSE	0	tach	jaws	ssm
82402	mv	62	jaws	av	tach	2024-03-07	3928	jaws.tach	FALSE	0	tach	jaws	wsm
92746	mv	0	jaws	av	tach	2024-03-07	3930	jaws.tach	FALSE	0	tach	jaws	wsm
92746	mv	634	pika	be	nova	2024-03-07	3933	nova.pika	FALSE	1	nova	pika	ssm
92746	mv	634	pika	td	nova	2024-03-07	3933	nova.pika	FALSE	1	nova	pika	ssm
100111	mv	172	boug	av	pika	2024-03-07	3936	boug.pika	FALSE	0	pika	boug	wsm
173620	mv	405	quik	gt	ness	2024-03-07	3940	ness.quik	FALSE	0	ness	quik	gt
182052	mv	5	pain	gt	tiny	2024-03-07	3946	pain.tiny	FALSE	0	tiny	pain	gt
185743	mv	286	bast	gt	citr	2024-03-07	3952	bast.citr	FALSE	0	citr	bast	wsm
185743	mv	286	bast	hd	citr	2024-03-07	3952	bast.citr	FALSE	0	citr	bast	wsm
185743	mv	307	bast	gt	citr	2024-03-07	3953	bast.citr	FALSE	0	citr	bast	gt
64211	mv	479	quik	gt	ness	2024-03-10	3964	ness.quik	FALSE	0	ness	quik	gt
75144	mv	115	apol	gt	bast	2024-03-10	3966	apol.bast	FALSE	0	bast	apol	gt
75144	mv	132	shos	gt	apol	2024-03-10	3967	apol.shos	FALSE	0	apol	shos	gt
80735	mv	473	mela	gt	shae	2024-03-10	3971	mela.shae	FALSE	0	shae	mela	ssm
80735	mv	473	mela	be	shae	2024-03-10	3971	mela.shae	FALSE	0	shae	mela	ssm
80735	mv	643	mela	gt	shae	2024-03-10	3972	mela.shae	FALSE	0	shae	mela	gt
163810	mv	0	mela	hd	citr	2024-03-10	3973	citr.mela	FALSE	0	citr	mela	wsm
163810	mv	0	mela	td	citr	2024-03-10	3973	citr.mela	FALSE	0	citr	mela	wsm
163810	mv	0	mela	be	citr	2024-03-10	3974	citr.mela	FALSE	1	citr	mela	ssm
165942	mv	349	ora_	gt	mari	2024-03-10	3976	mari.ora_	FALSE	0	mari	ora_	gt
172223	mv	130	nawi	gt	fig_	2024-03-10	3979	fig_.nawi	FALSE	0	fig_	nawi	gt
172223	mv	130	anna	hd	fig_	2024-03-10	3980	anna.fig_	FALSE	0	fig_	anna	wsm
180709	mv	7	jaws	be	tach	2024-03-10	3984	jaws.tach	FALSE	0	tach	jaws	ssm
180709	mv	377	jaws	hd	wasm	2024-03-10	3986	jaws.wasm	FALSE	0	wasm	jaws	wsm
65908	mv	257	mapp	av	emma	2024-03-12	3989	emma.mapp	FALSE	1	emma	mapp	wsm
73921	mv	570	brid	hd	mela	2024-03-12	3996	brid.mela	FALSE	1	mela	brid	wsm
73921	mv	570	brid	td	mela	2024-03-12	3996	brid.mela	FALSE	1	mela	brid	wsm
73921	mv	570	brid	wd	mela	2024-03-12	3996	brid.mela	FALSE	1	mela	brid	wsm
84515	mv	257	quik	gt	ness	2024-03-12	3999	ness.quik	FALSE	0	ness	quik	gt
71759	mv	593	crof	cr	nova	2024-03-14	4016	crof.nova	FALSE	1	nova	crof	ssm
71759	mv	595	crof	be	nova	2024-03-14	4017	crof.nova	FALSE	1	nova	crof	ssm
71759	mv	595	crof	td	nova	2024-03-14	4017	crof.nova	FALSE	1	nova	crof	ssm
75020	mv	73	crof	cr	nova	2024-03-14	4018	crof.nova	FALSE	1	nova	crof	ssm
75020	mv	73	crof	td	nova	2024-03-14	4018	crof.nova	FALSE	1	nova	crof	ssm
75020	mv	73	crof	hd	nova	2024-03-14	4018	crof.nova	FALSE	1	nova	crof	ssm
75020	mv	76	crof	cr	nova	2024-03-14	4018	crof.nova	FALSE	1	nova	crof	ssm
75020	mv	95	nova	cr	crof	2024-03-14	4019	crof.nova	FALSE	1	crof	nova	ssm
75020	mv	95	nova	hd	crof	2024-03-14	4019	crof.nova	FALSE	1	crof	nova	ssm
75020	mv	95	nova	td	crof	2024-03-14	4019	crof.nova	FALSE	1	crof	nova	ssm
75020	mv	793	crof	hd	nova	2024-03-14	4028	crof.nova	FALSE	0	nova	crof	wsm
75020	mv	793	crof	td	nova	2024-03-14	4028	crof.nova	FALSE	0	nova	crof	wsm
82344	mv	723	pika	hd	crof	2024-03-14	4036	crof.pika	FALSE	0	crof	pika	wsm
82344	mv	723	pika	td	crof	2024-03-14	4036	crof.pika	FALSE	0	crof	pika	wsm
85018	mv	0	cruz	hd	mari	2024-03-14	4037	cruz.mari	FALSE	1	mari	cruz	wsm
85018	mv	0	cruz	td	mari	2024-03-14	4037	cruz.mari	FALSE	1	mari	cruz	wsm
182556	mv	52	pain	be	home	2024-03-14	4047	home.pain	FALSE	0	home	pain	ssm
182556	mv	68	pain	gt	home	2024-03-14	4047	home.pain	FALSE	0	home	pain	ssm
90625	mv	830	cruz	av	ora_	2024-03-15	4054	cruz.ora_	FALSE	0	ora_	cruz	wsm
164749	mv	0	pann	td	home	2024-03-15	4055	home.pann	FALSE	1	home	pann	ssm
164749	mv	0	pann	wd	home	2024-03-15	4055	home.pann	FALSE	1	home	pann	ssm
164749	mv	0	pann	be	home	2024-03-15	4055	home.pann	FALSE	1	home	pann	ssm
92252	mv	260	ora_	gt	mari	2024-03-17	4077	mari.ora_	FALSE	0	mari	ora_	gt
65046	mv	854	tiny	be	home	2024-03-18	4085	home.tiny	FALSE	0	home	tiny	ssm
70653	mv	0	pain	gt	home	2024-03-18	4086	home.pain	FALSE	0	home	pain	gt
70653	mv	0	pain	gt	tiny	2024-03-18	4087	pain.tiny	FALSE	0	tiny	pain	gt
70653	mv	92	bree	fl	pain	2024-03-18	4088	bree.pain	FALSE	0	pain	bree	ssm
70653	mv	148	pain	hd	tiny	2024-03-18	4089	pain.tiny	FALSE	0	tiny	pain	wsm
81246	mv	416	mapp	be	emma	2024-03-18	4092	emma.mapp	FALSE	0	emma	mapp	ssm
90350	mv	43	shos	gt	bast	2024-03-18	4100	bast.shos	FALSE	0	bast	shos	gt
90350	mv	564	mela	td	bast	2024-03-18	4106	bast.mela	FALSE	0	bast	mela	ssm
90350	mv	578	mela	be	bast	2024-03-18	4106	bast.mela	FALSE	0	bast	mela	ssm
63913	mv	55	anna	av	nawi	2024-03-19	4112	anna.nawi	FALSE	1	nawi	anna	wsm
81732	mv	0	boug	gt	pika	2024-03-19	4127	boug.pika	FALSE	0	pika	boug	gt
	mv	0	shos	td	mela	2024-03-20	4137	mela.shos	FALSE	1	mela	shos	ssm
	mv	0	shos	fl	mela	2024-03-20	4137	mela.shos	FALSE	1	mela	shos	ssm
	mv	0	pann	be	home	2024-04-05	4152	home.pann	FALSE	1	home	pann	ssm
	mv	0	crof	cr	tach	2024-04-09	4155	crof.tach	FALSE	1	tach	crof	ssm
	mv	0	pann	cr	home	2024-04-11	4158	home.pann	FALSE	0	home	pann	ssm
	mv	0	cruz	cr	mari	2024-04-14	4160	cruz.mari	FALSE	1	mari	cruz	ssm
	mv	0	crof	be	nova	2024-04-18	4163	crof.nova	FALSE	1	nova	crof	ssm
	mv	0	crof	be	nova	2024-04-22	4171	crof.nova	FALSE	1	nova	crof	ssm
	mv	0	crof	td	nova	2024-04-22	4171	crof.nova	FALSE	1	nova	crof	ssm
	mv	0	crof	be	nova	2024-04-23	4172	crof.nova	FALSE	1	nova	crof	ssm
	mv	0	crof	td	nova	2024-04-23	4172	crof.nova	FALSE	1	nova	crof	ssm
	mv	0	crof	td	nova	2024-04-23	4173	crof.nova	FALSE	2	nova	crof	ssm
	mv	0	crof	be	nova	2024-04-23	4173	crof.nova	FALSE	2	nova	crof	ssm
74653	mv	0	crof	cr	nova	2024-04-26	4176	crof.nova	FALSE	1	nova	crof	ssm
	mv	0	babo	td	mapp	2024-04-28	4181	babo.mapp	FALSE	1	mapp	babo	wsm
	mv	0	babo	wd	mapp	2024-04-28	4181	babo.mapp	FALSE	1	mapp	babo	wsm
	mv	0	apol	td	shae	2024-04-30	4183	apol.shae	FALSE	0	shae	apol	ssm
	mv	0	apol	cr	shae	2024-04-30	4183	apol.shae	FALSE	0	shae	apol	ssm
	mv	0	shae	be	bast	2024-05-28	4185	bast.shae	FALSE	0	bast	shae	ssm
	mv	0	shae	cr	shos	2024-05-28	4186	shae.shos	FALSE	0	shos	shae	ssm
	mv	1320	pika	td	crof	2024-08-06	4189	crof.pika	FALSE	1	crof	pika	wsm
	mv	1320	pika	hd	crof	2024-08-06	4189	crof.pika	FALSE	1	crof	pika	wsm
83115	nt	174	bree	gt	home	2023-11-06	4210	bree.home	FALSE	0	home	bree	gt
83115	nt	176	pann	gt	home	2023-11-06	4211	home.pann	FALSE	0	home	pann	gt
83115	nt	328	pain	gt	home	2023-11-06	4212	home.pain	FALSE	0	home	pain	gt
81709	nt	86	jaws	be	pika	2023-11-09	4286	jaws.pika	FALSE	0	pika	jaws	ssm
94722	nt	0	bree	gt	ibis	2023-11-16	4648	bree.ibis	FALSE	0	ibis	bree	gt
175222	nt	67	home	hd	ibis	2023-11-19	4658	home.ibis	FALSE	1	ibis	home	wsm
175222	nt	67	home	az	ibis	2023-11-19	4658	home.ibis	FALSE	1	ibis	home	wsm
100801	nt	0	dora	gt	babo	2023-11-21	4683	babo.dora	FALSE	0	babo	dora	gt
100801	nt	0	babo	gt	daci	2023-11-21	4684	babo.daci	FALSE	0	daci	babo	gt
75046	nt	0	boug	be	pika	2023-11-23	4688	boug.pika	FALSE	1	pika	boug	ssm
75046	nt	0	boug	be	pika	2023-11-23	4693	boug.pika	FALSE	1	pika	boug	ssm
100001	nt	0	pika	be	nova	2023-11-23	4744	nova.pika	FALSE	2	nova	pika	ssm
100001	nt	0	pika	be	nova	2023-11-23	4745	nova.pika	FALSE	2	nova	pika	ssm
164629	nt	247	tiny	gt	ibis	2023-11-23	4746	ibis.tiny	FALSE	0	ibis	tiny	gt
164629	nt	247	tiny	gt	ibis	2023-11-23	4747	ibis.tiny	FALSE	0	ibis	tiny	gt
172232	nt	597	pain	gt	home	2023-11-23	4748	home.pain	FALSE	0	home	pain	gt
172232	nt	597	pain	gt	home	2023-11-23	4749	home.pain	FALSE	0	home	pain	gt
155725	nt	2071	nawi	be	fig_	2023-12-03	5199	fig_.nawi	FALSE	1	fig_	nawi	ssm
155725	nt	2071	nawi	gt	fig_	2023-12-03	5199	fig_.nawi	FALSE	1	fig_	nawi	ssm
164202	nt	0	lara	be	tach	2023-12-11	5309	lara.tach	FALSE	0	tach	lara	ssm
102008	nt	0	lara	be	tach	2023-12-12	5320	lara.tach	FALSE	1	tach	lara	ssm
105607	nt	0	jaws	cr	pika	2023-12-12	5323	jaws.pika	FALSE	1	pika	jaws	ssm
105607	nt	0	jaws	be	pika	2023-12-12	5323	jaws.pika	FALSE	1	pika	jaws	ssm
91832	nt	0	bast	cr	shae	2023-12-16	5338	bast.shae	FALSE	0	shae	bast	ssm
91832	nt	0	bast	be	shae	2023-12-16	5338	bast.shae	FALSE	0	shae	bast	ssm
153715	nt	0	nawi	gt	fig_	2023-12-16	5339	fig_.nawi	FALSE	0	fig_	nawi	gt
75721	nt	0	cruz	be	mari	2023-12-17	5340	cruz.mari	FALSE	1	mari	cruz	ssm
84212	nt	115	jaws	be	tach	2024-01-09	5371	jaws.tach	FALSE	1	tach	jaws	ssm
84212	nt	230	jaws	be	tach	2024-01-09	5374	jaws.tach	FALSE	1	tach	jaws	ssm
84212	nt	957	jaws	be	tach	2024-01-09	5379	jaws.tach	FALSE	1	tach	jaws	ssm
84212	nt	987	jaws	be	tach	2024-01-09	5380	jaws.tach	FALSE	1	tach	jaws	ssm
84212	nt	1292	jaws	be	tach	2024-01-09	5382	jaws.tach	FALSE	1	tach	jaws	ssm
84212	nt	1795	jaws	be	tach	2024-01-09	5387	jaws.tach	FALSE	1	tach	jaws	ssm
82419	nt	89	lara	be	tach	2024-01-11	5397	lara.tach	FALSE	1	tach	lara	ssm
82419	nt	123	lara	be	tach	2024-01-11	5399	lara.tach	FALSE	1	tach	lara	ssm
82843	nt	179	jaws	be	tach	2024-01-12	5427	jaws.tach	FALSE	1	tach	jaws	ssm
82843	nt	232	jaws	be	tach	2024-01-12	5428	jaws.tach	FALSE	1	tach	jaws	ssm
82843	nt	986	jaws	be	tach	2024-01-12	5434	jaws.tach	FALSE	1	tach	jaws	ssm
82843	nt	2037	jaws	be	tach	2024-01-12	5445	jaws.tach	FALSE	1	tach	jaws	ssm
82843	nt	2902	jaws	cr	tach	2024-01-12	5448	jaws.tach	FALSE	0	tach	jaws	ssm
82654	nt	1541	jaws	be	tach	2024-01-14	5495	jaws.tach	FALSE	0	tach	jaws	ssm
82654	nt	1606	jaws	be	tach	2024-01-14	5496	jaws.tach	FALSE	0	tach	jaws	ssm
82654	nt	3221	lara	be	tach	2024-01-14	5509	lara.tach	FALSE	1	tach	lara	ssm
162005	nt	1727	jaws	be	tach	2024-01-14	5531	jaws.tach	FALSE	1	tach	jaws	ssm
162005	nt	1836	crof	be	tach	2024-01-14	5535	crof.tach	FALSE	1	tach	crof	ssm
162005	nt	1884	jaws	be	tach	2024-01-14	5536	jaws.tach	FALSE	1	tach	jaws	ssm
82810	nt	1215	jaws	be	tach	2024-01-15	5575	jaws.tach	TRUE	2	tach	jaws	ssm
82810	nt	1235	jaws	be	tach	2024-01-15	5575	jaws.tach	TRUE	2	tach	jaws	ssm
82810	nt	2911	crof	be	tach	2024-01-15	5599	crof.tach	TRUE	2	tach	crof	ssm
164547	nt	783	crof	be	tach	2024-01-15	5617	crof.tach	FALSE	0	tach	crof	ssm
164547	nt	1140	crof	be	tach	2024-01-15	5623	crof.tach	FALSE	1	tach	crof	ssm
164547	nt	1446	crof	be	tach	2024-01-15	5625	crof.tach	FALSE	0	tach	crof	ssm
81217	nt	1022	jaws	be	tach	2024-01-16	5653	jaws.tach	FALSE	0	tach	jaws	ssm
81217	nt	1344	jaws	be	tach	2024-01-16	5655	jaws.tach	FALSE	1	tach	jaws	ssm
81217	nt	2194	jaws	be	tach	2024-01-16	5658	jaws.tach	FALSE	1	tach	jaws	ssm
81217	nt	2218	jaws	cr	tach	2024-01-16	5658	jaws.tach	FALSE	1	tach	jaws	ssm
143818	nt	3431	crof	be	tach	2024-01-16	5697	crof.tach	FALSE	1	tach	crof	ssm
143818	nt	3481	jaws	be	tach	2024-01-16	5698	jaws.tach	FALSE	1	tach	jaws	ssm
82801	nt	76	jaws	be	tach	2024-01-17	5700	jaws.tach	FALSE	0	tach	jaws	ssm
82801	nt	620	jaws	be	tach	2024-01-17	5702	jaws.tach	FALSE	1	tach	jaws	ssm
82801	nt	1372	jaws	cr	tach	2024-01-17	5706	jaws.tach	FALSE	0	tach	jaws	ssm
82801	nt	1372	jaws	be	tach	2024-01-17	5706	jaws.tach	FALSE	0	tach	jaws	ssm
82801	nt	1398	jaws	cr	tach	2024-01-17	5708	jaws.tach	FALSE	1	tach	jaws	ssm
175336	nt	1545	crof	be	tach	2024-01-17	5724	crof.tach	FALSE	0	tach	crof	ssm
81945	nt	38	jaws	be	tach	2024-01-19	5727	jaws.tach	FALSE	1	tach	jaws	ssm
81945	nt	216	lara	cr	tach	2024-01-19	5730	lara.tach	FALSE	1	tach	lara	ssm
81945	nt	216	lara	be	tach	2024-01-19	5730	lara.tach	FALSE	1	tach	lara	ssm
81945	nt	718	lara	be	tach	2024-01-19	5732	lara.tach	FALSE	1	tach	lara	ssm
81945	nt	808	lara	cr	tach	2024-01-19	5733	lara.tach	FALSE	1	tach	lara	ssm
81945	nt	808	lara	be	tach	2024-01-19	5733	lara.tach	FALSE	1	tach	lara	ssm
81945	nt	913	jaws	be	tach	2024-01-19	5734	jaws.tach	FALSE	0	tach	jaws	ssm
81945	nt	1317	jaws	cr	tach	2024-01-19	5735	jaws.tach	FALSE	0	tach	jaws	ssm
81945	nt	3396	jaws	cr	tach	2024-01-19	5740	jaws.tach	FALSE	1	tach	jaws	ssm
163734	nt	33	jaws	cr	tach	2024-01-19	5742	jaws.tach	FALSE	1	tach	jaws	ssm
163734	nt	34	jaws	be	tach	2024-01-19	5742	jaws.tach	FALSE	1	tach	jaws	ssm
163734	nt	426	jaws	be	tach	2024-01-19	5744	jaws.tach	FALSE	1	tach	jaws	ssm
163734	nt	1084	jaws	be	tach	2024-01-19	5745	jaws.tach	FALSE	0	tach	jaws	ssm
163734	nt	1337	jaws	cr	tach	2024-01-19	5746	jaws.tach	FALSE	0	tach	jaws	ssm
81456	nt	2204	lara	be	tach	2024-01-22	5774	lara.tach	FALSE	1	tach	lara	ssm
81456	nt	2224	jaws	be	tach	2024-01-22	5775	jaws.tach	FALSE	1	tach	jaws	ssm
161115	nt	1561	crof	cr	tach	2024-01-22	5785	crof.tach	FALSE	1	tach	crof	ssm
82531	nt	1492	lara	be	tach	2024-01-23	5800	lara.tach	FALSE	1	tach	lara	ssm
82531	nt	1529	lara	be	tach	2024-01-23	5801	lara.tach	FALSE	1	tach	lara	ssm
162341	nt	1690	wasm	cr	tach	2024-01-23	5814	tach.wasm	FALSE	0	tach	wasm	ssm
162341	nt	1690	wasm	be	tach	2024-01-23	5814	tach.wasm	FALSE	0	tach	wasm	ssm
164626	nt	1176	crof	cr	tach	2024-01-31	5870	crof.tach	FALSE	0	tach	crof	ssm
164626	nt	1213	crof	cr	tach	2024-01-31	5872	crof.tach	FALSE	1	tach	crof	ssm
82137	nt	54	cruz	be	mari	2024-02-01	5901	cruz.mari	FALSE	0	mari	cruz	ssm
82137	nt	1849	cruz	cr	mari	2024-02-01	5904	cruz.mari	FALSE	0	mari	cruz	ssm
82137	nt	1849	cruz	be	mari	2024-02-01	5904	cruz.mari	FALSE	0	mari	cruz	ssm
82137	nt	1898	cruz	be	mari	2024-02-01	5906	cruz.mari	FALSE	0	mari	cruz	ssm
170811	nt	829	cruz	be	mari	2024-02-01	5909	cruz.mari	FALSE	0	mari	cruz	ssm
170811	nt	868	cruz	be	mari	2024-02-01	5909	cruz.mari	FALSE	0	mari	cruz	ssm
170811	nt	2019	cruz	be	mari	2024-02-01	5911	cruz.mari	FALSE	0	mari	cruz	ssm
81648	nt	1623	cruz	cr	mari	2024-02-03	5923	cruz.mari	FALSE	0	mari	cruz	ssm
81648	nt	1858	cruz	be	mari	2024-02-03	5925	cruz.mari	FALSE	1	mari	cruz	ssm
81648	nt	2160	mari	cr	ora_	2024-02-03	5930	mari.ora_	FALSE	0	ora_	mari	ssm
171107	nt	1269	mari	az	ora_	2024-02-03	5944	mari.ora_	FALSE	0	ora_	mari	wsm
171107	nt	2577	cruz	be	mari	2024-02-03	5953	cruz.mari	FALSE	0	mari	cruz	ssm
171107	nt	2596	cruz	cr	mari	2024-02-03	5954	cruz.mari	FALSE	0	mari	cruz	ssm
171107	nt	2596	cruz	be	mari	2024-02-03	5954	cruz.mari	FALSE	0	mari	cruz	ssm
82500	nt	1562	cruz	be	mari	2024-02-04	5966	cruz.mari	FALSE	0	mari	cruz	ssm
82500	nt	3066	cruz	cr	mari	2024-02-04	5987	cruz.mari	FALSE	0	mari	cruz	ssm
82500	nt	3066	cruz	be	mari	2024-02-04	5987	cruz.mari	FALSE	0	mari	cruz	ssm
170738	nt	322	cruz	gt	mari	2024-02-04	5996	cruz.mari	FALSE	0	mari	cruz	gt
170738	nt	622	cruz	be	mari	2024-02-04	5998	cruz.mari	FALSE	0	mari	cruz	ssm
170738	nt	954	cruz	gt	mari	2024-02-04	6000	cruz.mari	FALSE	0	mari	cruz	gt
170738	nt	955	cruz	be	mari	2024-02-04	6001	cruz.mari	FALSE	0	mari	cruz	ssm
170738	nt	2566	cruz	be	mari	2024-02-04	6008	cruz.mari	FALSE	0	mari	cruz	ssm
170738	nt	2707	cruz	be	mari	2024-02-04	6009	cruz.mari	FALSE	1	mari	cruz	ssm
170738	nt	3201	cruz	be	mari	2024-02-04	6014	cruz.mari	FALSE	0	mari	cruz	ssm
81942	nt	25	cruz	be	mari	2024-02-05	6016	cruz.mari	FALSE	1	mari	cruz	ssm
81942	nt	1624	cruz	be	mari	2024-02-05	6021	cruz.mari	FALSE	0	mari	cruz	ssm
81942	nt	2391	cruz	be	mari	2024-02-05	6029	cruz.mari	FALSE	0	mari	cruz	ssm
81942	nt	2952	mari	wd	ora_	2024-02-05	6033	mari.ora_	FALSE	1	ora_	mari	wsm
81942	nt	3163	cruz	be	mari	2024-02-05	6034	cruz.mari	FALSE	0	mari	cruz	ssm
165036	nt	79	cruz	hd	mari	2024-02-05	6035	cruz.mari	FALSE	0	mari	cruz	ssm
165036	nt	79	cruz	td	mari	2024-02-05	6035	cruz.mari	FALSE	0	mari	cruz	ssm
165036	nt	79	cruz	cr	mari	2024-02-05	6035	cruz.mari	FALSE	0	mari	cruz	ssm
165036	nt	79	cruz	be	mari	2024-02-05	6035	cruz.mari	FALSE	0	mari	cruz	ssm
165036	nt	158	cruz	be	mari	2024-02-05	6036	cruz.mari	FALSE	1	mari	cruz	ssm
165036	nt	287	cruz	be	mari	2024-02-05	6038	cruz.mari	FALSE	0	mari	cruz	ssm
165036	nt	535	cruz	be	mari	2024-02-05	6041	cruz.mari	FALSE	1	mari	cruz	ssm
165036	nt	2347	cruz	be	mari	2024-02-05	6051	cruz.mari	FALSE	1	mari	cruz	ssm
165036	nt	2934	cruz	cr	mari	2024-02-05	6054	cruz.mari	FALSE	0	mari	cruz	ssm
165036	nt	2934	cruz	be	mari	2024-02-05	6054	cruz.mari	FALSE	0	mari	cruz	ssm
165036	nt	3596	cruz	be	mari	2024-02-05	6057	cruz.mari	FALSE	1	mari	cruz	ssm
85400	nt	406	cruz	be	mari	2024-02-07	6058	cruz.mari	FALSE	1	mari	cruz	ssm
163950	nt	563	cruz	be	mari	2024-02-07	6075	cruz.mari	FALSE	0	mari	cruz	ssm
163950	nt	1427	cruz	be	mari	2024-02-07	6079	cruz.mari	FALSE	1	mari	cruz	ssm
163950	nt	2527	cruz	be	mari	2024-02-07	6088	cruz.mari	FALSE	1	mari	cruz	ssm
163950	nt	2684	cruz	be	mari	2024-02-07	6092	cruz.mari	FALSE	0	mari	cruz	ssm
81614	nt	726	cruz	be	mari	2024-02-08	6111	cruz.mari	FALSE	0	mari	cruz	ssm
81614	nt	1980	cruz	be	mari	2024-02-08	6123	cruz.mari	FALSE	0	mari	cruz	ssm
170141	nt	2301	cruz	be	mari	2024-02-08	6155	cruz.mari	FALSE	0	mari	cruz	ssm
170141	nt	2688	cruz	be	mari	2024-02-08	6157	ama2.medo	TRUE	2	mari	cruz	ssm
170141	nt	2875	cruz	be	mari	2024-02-08	6157	ama2.medo	TRUE	2	mari	cruz	ssm
170141	nt	3124	cruz	be	mari	2024-02-08	6159	cruz.mari	FALSE	0	mari	cruz	ssm
81911	nt	1403	cruz	be	mari	2024-02-09	6165	cruz.mari	FALSE	0	mari	cruz	ssm
81911	nt	1497	cruz	be	mari	2024-02-09	6166	cruz.mari	FALSE	0	mari	cruz	ssm
81911	nt	1946	cruz	be	mari	2024-02-09	6169	cruz.mari	FALSE	1	mari	cruz	ssm
81911	nt	2078	mari	hd	ora_	2024-02-09	6172	mari.ora_	FALSE	1	ora_	mari	ssm
81911	nt	2078	mari	td	ora_	2024-02-09	6172	mari.ora_	FALSE	1	ora_	mari	ssm
81911	nt	2078	mari	fl	ora_	2024-02-09	6172	mari.ora_	FALSE	1	ora_	mari	ssm
81911	nt	2078	mari	cr	ora_	2024-02-09	6172	mari.ora_	FALSE	1	ora_	mari	ssm
81911	nt	2183	mari	be	ora_	2024-02-09	6173	mari.ora_	FALSE	1	ora_	mari	ssm
170604	nt	891	cruz	be	mari	2024-02-09	6199	cruz.mari	FALSE	1	mari	cruz	ssm
170604	nt	2800	cruz	hd	mari	2024-02-09	6205	cruz.mari	FALSE	1	mari	cruz	wsm
170910	nt	0	cruz	cr	mari	2024-02-09	6208	cruz.mari	FALSE	1	mari	cruz	ssm
170910	nt	0	cruz	be	mari	2024-02-09	6208	cruz.mari	FALSE	1	mari	cruz	ssm
170910	nt	2701	mari	be	ora_	2024-02-09	6220	mari.ora_	FALSE	1	ora_	mari	ssm
170910	nt	2870	mari	be	ora_	2024-02-09	6223	mari.ora_	FALSE	1	ora_	mari	ssm
170910	nt	2967	mari	cr	ora_	2024-02-09	6223	mari.ora_	FALSE	1	ora_	mari	ssm
170910	nt	2967	mari	be	ora_	2024-02-09	6223	mari.ora_	FALSE	1	ora_	mari	ssm
80553	nt	1673	apol	be	shae	2024-02-12	6229	apol.shae	FALSE	1	shae	apol	ssm
80553	nt	2540	bast	hd	shae	2024-02-12	6238	bast.shae	FALSE	1	shae	bast	ssm
80553	nt	2540	bast	td	shae	2024-02-12	6238	bast.shae	FALSE	1	shae	bast	ssm
80553	nt	2540	bast	wd	shae	2024-02-12	6238	bast.shae	FALSE	1	shae	bast	ssm
80553	nt	2540	bast	cr	shae	2024-02-12	6238	bast.shae	FALSE	1	shae	bast	ssm
80553	nt	2618	bast	hd	shae	2024-02-12	6239	bast.shae	FALSE	1	shae	bast	ssm
80553	nt	2618	bast	td	shae	2024-02-12	6239	bast.shae	FALSE	1	shae	bast	ssm
80553	nt	2618	bast	fl	shae	2024-02-12	6239	bast.shae	FALSE	1	shae	bast	ssm
164433	nt	892	apol	cr	shae	2024-02-12	6253	apol.shae	FALSE	1	shae	apol	ssm
164433	nt	2147	bast	cr	shae	2024-02-12	6256	bast.shae	FALSE	0	shae	bast	ssm
164433	nt	2147	bast	be	shae	2024-02-12	6256	bast.shae	FALSE	0	shae	bast	ssm
164433	nt	2205	mela	be	shae	2024-02-12	6258	mela.shae	FALSE	0	shae	mela	ssm
80605	nt	43	apol	be	shae	2024-02-14	6263	apol.shae	FALSE	0	shae	apol	ssm
80605	nt	2913	apol	cr	shae	2024-02-14	6300	apol.shae	FALSE	0	shae	apol	ssm
171647	nt	3515	apol	be	mela	2024-02-14	6330	apol.mela	FALSE	1	mela	apol	ssm
171647	nt	3540	apol	be	shae	2024-02-14	6331	apol.shae	FALSE	1	shae	apol	ssm
81021	nt	1687	bast	be	shae	2024-02-15	6337	bast.shae	FALSE	0	shae	bast	ssm
81021	nt	1687	bast	gt	shae	2024-02-15	6337	bast.shae	FALSE	0	shae	bast	ssm
81021	nt	1711	bast	gt	citr	2024-02-15	6338	bast.citr	FALSE	0	citr	bast	ssm
81021	nt	1711	bast	cr	citr	2024-02-15	6338	bast.citr	FALSE	0	citr	bast	ssm
81021	nt	1711	bast	be	citr	2024-02-15	6338	bast.citr	FALSE	0	citr	bast	ssm
81021	nt	2006	mela	gt	shae	2024-02-15	6339	mela.shae	FALSE	0	shae	mela	gt
81021	nt	2316	bast	be	shae	2024-02-15	6341	bast.shae	FALSE	0	shae	bast	ssm
171514	nt	167	bast	be	shae	2024-02-15	6345	bast.shae	FALSE	0	shae	bast	ssm
171514	nt	2161	bast	gt	citr	2024-02-15	6346	bast.citr	FALSE	0	citr	bast	gt
171643	nt	104	apol	cr	shae	2024-02-16	6350	apol.shae	FALSE	0	shae	apol	ssm
171643	nt	3238	bast	cr	shae	2024-02-16	6363	bast.shae	FALSE	0	shae	bast	ssm
171643	nt	3238	bast	be	shae	2024-02-16	6363	bast.shae	FALSE	0	shae	bast	ssm
171643	nt	3294	shae	gt	citr	2024-02-16	6364	citr.shae	FALSE	0	citr	shae	gt
153332	nt	0	mela	gt	shae	2024-02-19	6365	mela.shae	FALSE	0	shae	mela	gt
164841	nt	68	pann	hd	home	2024-02-19	6368	home.pann	FALSE	1	home	pann	wsm
164841	nt	68	pann	wd	home	2024-02-19	6368	home.pann	FALSE	1	home	pann	wsm
162408	nt	893	bree	gt	home	2024-02-20	6380	bree.home	FALSE	0	home	bree	gt
185010	nt	0	home	gt	pain	2024-02-21	6389	home.pain	FALSE	0	pain	home	gt
100506	nt	32	pann	hd	home	2024-02-22	6396	home.pann	FALSE	1	home	pann	wsm
100506	nt	32	pann	td	home	2024-02-22	6396	home.pann	FALSE	1	home	pann	wsm
100506	nt	32	pann	wd	home	2024-02-22	6396	home.pann	FALSE	1	home	pann	wsm
190953	nt	542	dora	cr	emma	2024-02-24	6407	dora.emma	FALSE	0	emma	dora	ssm
80239	nt	0	mapp	cr	emma	2024-02-26	6408	emma.mapp	FALSE	1	emma	mapp	ssm
80239	nt	0	mapp	cr	emma	2024-02-26	6408	emma.mapp	FALSE	1	emma	mapp	ssm
80239	nt	0	mapp	be	emma	2024-02-26	6408	emma.mapp	FALSE	1	emma	mapp	ssm
81940	nt	45	mapp	be	emma	2024-02-26	6409	emma.mapp	FALSE	1	emma	mapp	ssm
100651	nt	0	bast	be	citr	2024-02-26	6414	bast.citr	FALSE	0	citr	bast	ssm
83050	nt	0	cruz	be	mari	2024-02-28	6425	cruz.mari	FALSE	0	mari	cruz	ssm
190217	nt	238	pain	gt	home	2024-02-28	6433	home.pain	FALSE	0	home	pain	gt
190217	nt	454	pain	gt	home	2024-02-28	6434	home.pain	FALSE	0	home	pain	gt
191919	nt	753	bree	gt	pann	2024-02-28	6435	bree.pann	FALSE	0	pann	bree	gt
100508	nt	0	jaws	be	tach	2024-03-01	6456	jaws.tach	FALSE	1	tach	jaws	ssm
75722	nt	176	crof	cr	nova	2024-03-08	6471	crof.nova	FALSE	0	nova	crof	ssm
75722	nt	189	crof	cr	nova	2024-03-08	6471	crof.nova	FALSE	0	nova	crof	ssm
75722	nt	1886	fig_	fl	nova	2024-03-08	6485	fig_.nova	FALSE	2	nova	fig_	ssm
174259	nt	1300	crof	cr	nova	2024-03-08	6519	crof.nova	FALSE	2	nova	crof	ssm
75018	nt	144	crof	be	nova	2024-03-09	6526	crof.nova	FALSE	1	nova	crof	ssm
75018	nt	538	crof	cr	nova	2024-03-09	6535	crof.nova	FALSE	0	nova	crof	ssm
75018	nt	538	crof	be	nova	2024-03-09	6535	crof.nova	FALSE	0	nova	crof	ssm
75018	nt	3186	dymp	be	boug	2024-03-09	6578	boug.dymp	FALSE	1	boug	dymp	ssm
65133	nt	582	crof	cr	nova	2024-03-10	6619	crof.nova	FALSE	0	nova	crof	ssm
65133	nt	2462	crof	be	nova	2024-03-10	6655	crof.nova	FALSE	1	nova	crof	ssm
64541	nt	1229	crof	be	nova	2024-03-11	6694	crof.nova	FALSE	1	nova	crof	ssm
162219	nt	1580	crof	cr	nova	2024-03-11	6719	crof.nova	FALSE	1	nova	crof	ssm
162219	nt	1580	crof	be	nova	2024-03-11	6719	crof.nova	FALSE	1	nova	crof	ssm
162219	nt	1842	crof	cr	nova	2024-03-11	6720	crof.nova	FALSE	0	nova	crof	ssm
162219	nt	1893	crof	cr	nova	2024-03-11	6721	crof.nova	FALSE	0	nova	crof	ssm
162219	nt	2657	crof	cr	nova	2024-03-11	6723	crof.nova	FALSE	1	nova	crof	ssm
162219	nt	2657	crof	be	nova	2024-03-11	6723	crof.nova	FALSE	1	nova	crof	ssm
65004	nt	3338	crof	be	nova	2024-03-12	6744	crof.nova	FALSE	0	nova	crof	ssm
161649	nt	147	crof	cr	nova	2024-03-12	6750	crof.nova	FALSE	0	nova	crof	ssm
161649	nt	147	crof	be	nova	2024-03-12	6750	crof.nova	FALSE	0	nova	crof	ssm
63751	nt	1661	crof	cr	nova	2024-03-13	6771	crof.nova	FALSE	0	nova	crof	ssm
63751	nt	2823	crof	gt	nova	2024-03-13	6785	crof.nova	FALSE	0	nova	crof	gt
63751	nt	3119	crof	be	nova	2024-03-13	6791	crof.nova	FALSE	0	nova	crof	ssm
63751	nt	3352	crof	cr	nova	2024-03-13	6792	crof.nova	FALSE	0	nova	crof	ssm
63751	nt	3352	crof	be	nova	2024-03-13	6792	crof.nova	FALSE	0	nova	crof	ssm
63751	nt	3368	crof	be	nova	2024-03-13	6793	crof.nova	FALSE	0	nova	crof	ssm
100533	nt	140	crof	cr	nova	2024-03-15	6836	crof.nova	FALSE	0	nova	crof	ssm
100533	nt	828	crof	cr	nova	2024-03-15	6850	crof.nova	FALSE	0	nova	crof	ssm
64506	nt	483	crof	gt	nova	2024-03-20	6963	crof.nova	FALSE	0	nova	crof	ssm
64506	nt	483	crof	be	nova	2024-03-20	6963	crof.nova	FALSE	0	nova	crof	ssm
72108	nt	253	crof	cr	nova	2024-03-20	6967	crof.nova	FALSE	0	nova	crof	ssm
72108	nt	899	crof	cr	nova	2024-03-20	6969	crof.nova	FALSE	0	nova	crof	ssm
72108	nt	899	crof	be	nova	2024-03-20	6969	crof.nova	FALSE	0	nova	crof	ssm
91324	nt	0	nawi	gt	fig_	2024-03-20	6976	fig_.nawi	FALSE	0	fig_	nawi	gt
81607	nt	367	bree	gt	pann	2024-03-21	6982	bree.pann	FALSE	0	pann	bree	gt
83211	nt	0	pain	gt	home	2024-03-21	6983	home.pain	FALSE	0	home	pain	gt
181758	nt	0	cruz	be	ora_	2024-03-21	6992	cruz.ora_	FALSE	1	ora_	cruz	ssm
80928	nt	0	crof	cr	nova	2024-03-25	7004	crof.nova	FALSE	1	nova	crof	ssm
80928	nt	0	crof	be	nova	2024-03-25	7004	crof.nova	FALSE	1	nova	crof	ssm
80928	nt	0	crof	be	nova	2024-03-25	7004	crof.nova	FALSE	1	nova	crof	ssm
80928	nt	0	crof	td	nova	2024-03-25	7004	crof.nova	FALSE	1	nova	crof	ssm
80928	nt	879	crof	cr	nova	2024-03-25	7009	crof.nova	FALSE	1	nova	crof	ssm
80928	nt	891	crof	cr	nova	2024-03-25	7009	crof.nova	FALSE	1	nova	crof	ssm
90432	nt	0	cruz	be	mari	2024-03-25	7011	cruz.mari	FALSE	1	mari	cruz	ssm
90432	nt	0	cruz	be	mari	2024-03-25	7011	cruz.mari	FALSE	1	mari	cruz	ssm
173305	nt	0	mela	gt	shae	2024-03-27	7040	mela.shae	FALSE	0	shae	mela	gt
173305	nt	0	bast	cr	shae	2024-03-27	7041	bast.shae	FALSE	0	shae	bast	ssm
181609	nt	0	mapp	wd	emma	2024-03-27	7047	emma.mapp	FALSE	1	emma	mapp	wsm
72930	nt	833	pann	hd	home	2024-03-28	7051	home.pann	FALSE	0	home	pann	wsm
163000	nt	0	crof	cr	tach	2024-03-28	7058	crof.tach	FALSE	1	tach	crof	ssm
171005	nt	16	pain	gt	home	2024-03-28	7062	home.pain	FALSE	0	home	pain	gt
171005	nt	42	pain	gt	home	2024-03-28	7063	home.pain	FALSE	0	home	pain	gt
171005	nt	117	pain	gt	home	2024-03-28	7064	home.pain	FALSE	0	home	pain	gt
171005	nt	155	pain	gt	home	2024-03-28	7064	home.pain	FALSE	0	home	pain	gt
