# Supplementary material for: A Direct Observation of Infanticide by a Female Free‐Ranging Dog (Canis familiaris) Supports the Resource Competition Hypothesis
Source: Ecol Evol. 2025 Dec 28;15(12):e72727. doi: 10.1002/ece3.72727 (PMC12998265; doi:10.1002/ece3.72727)
Supplement: Supplementary file 2 — Appendix S1: ece372727‐sup‐0001‐Supinfo01.zip. [file ECE3-15-e72727-s001.zip › winner_loser_all_submissions_supp_data_S10.xml]

<?xml version="1.0" encoding="UTF-8"?>
<eml:eml xmlns:eml="https://eml.ecoinformatics.org/eml-2.2.0" xmlns:xsi="http://www.w3.org/2001/XMLSchema-instance" xmlns:stmml="http://www.xml-cml.org/schema/stmml-1.2" packageId="1f3edef0-7f8a-4a77-bd25-12a96c80047f" system="uuid" xsi:schemaLocation="https://eml.ecoinformatics.org/eml-2.2.0 https://eml.ecoinformatics.org/eml-2.2.0/eml.xsd">
  <dataset>
    <title>Greetings and submissions in free-ranging dogs</title>
    <creator>
      <individualName>
        <givenName>Melissa</givenName>
        <surName>Vanderheyden</surName>
      </individualName>
      <organizationName>University of Veterinary Medicine, Vienna</organizationName>
      <electronicMailAddress>melissavanderheyden@hotmail.com</electronicMailAddress>
    </creator>
    <pubDate>2025</pubDate>
    <abstract>This dataset includes focal observations of dominance-related behaviours, observed in Moroccan free-ranging dogs between March23 and March24.</abstract>
    <coverage>
      <geographicCoverage>
        <geographicDescription>Morocco: Awrir, Tamraght, Taghazout</geographicDescription>
        <boundingCoordinates>
          <westBoundingCoordinate>-9.7</westBoundingCoordinate>
          <eastBoundingCoordinate>-9.67</eastBoundingCoordinate>
          <northBoundingCoordinate>30.54</northBoundingCoordinate>
          <southBoundingCoordinate>30.49</southBoundingCoordinate>
        </boundingCoordinates>
      </geographicCoverage>
      <temporalCoverage>
        <rangeOfDates>
          <beginDate>
            <calendarDate>2023-03-17</calendarDate>
          </beginDate>
          <endDate>
            <calendarDate>2024-03-28</calendarDate>
          </endDate>
        </rangeOfDates>
      </temporalCoverage>
      <taxonomicCoverage>
        <taxonomicClassification>
          <taxonRankName>Species</taxonRankName>
        </taxonomicClassification>
      </taxonomicCoverage>
    </coverage>
    <contact>
      <individualName>
        <givenName>Melissa</givenName>
        <surName>Vanderheyden</surName>
      </individualName>
      <organizationName>University of Veterinary Medicine, Vienna</organizationName>
      <electronicMailAddress>melissavanderheyden@hotmail.com</electronicMailAddress>
    </contact>
    <dataTable>
      <entityName>winner_loser_all_submissions.xlsx</entityName>
      <entityDescription>Dominance behaviour</entityDescription>
      <attributeList>
        <attribute>
          <attributeName>Time_num</attributeName>
          <attributeDefinition>Start time focal observation</attributeDefinition>
          <storageType>float</storageType>
          <measurementScale>
            <ratio>
              <unit>
                <standardUnit>dimensionless</standardUnit>
              </unit>
              <numericDomain>
                <numberType>real</numberType>
              </numericDomain>
            </ratio>
          </measurementScale>
        </attribute>
        <attribute>
          <attributeName>Obs</attributeName>
          <attributeDefinition>Observer</attributeDefinition>
          <storageType>string</storageType>
          <measurementScale>
            <nominal>
              <nonNumericDomain>
                <textDomain>
                  <definition>Observer: BC/NT/MV</definition>
                </textDomain>
              </nonNumericDomain>
            </nominal>
          </measurementScale>
        </attribute>
        <attribute>
          <attributeName>Time_sec</attributeName>
          <attributeDefinition>Seconds since the start of focal observation</attributeDefinition>
          <storageType>float</storageType>
          <measurementScale>
            <ratio>
              <unit>
                <standardUnit>second</standardUnit>
              </unit>
              <numericDomain>
                <numberType>real</numberType>
              </numericDomain>
            </ratio>
          </measurementScale>
        </attribute>
        <attribute>
          <attributeName>Actor</attributeName>
          <attributeDefinition>Individual performing the action</attributeDefinition>
          <storageType>string</storageType>
          <measurementScale>
            <nominal>
              <nonNumericDomain>
                <textDomain>
                  <definition>Individual performing the action</definition>
                </textDomain>
              </nonNumericDomain>
            </nominal>
          </measurementScale>
        </attribute>
        <attribute>
          <attributeName>Action</attributeName>
          <attributeDefinition>Observed behavior</attributeDefinition>
          <storageType>string</storageType>
          <measurementScale>
            <nominal>
              <nonNumericDomain>
                <textDomain>
                  <definition>Observed behavior</definition>
                </textDomain>
              </nonNumericDomain>
            </nominal>
          </measurementScale>
        </attribute>
        <attribute>
          <attributeName>Receiver</attributeName>
          <attributeDefinition>Individual at which the Actor targets the Action</attributeDefinition>
          <storageType>string</storageType>
          <measurementScale>
            <nominal>
              <nonNumericDomain>
                <textDomain>
                  <definition>Individual at which the Actor targets the Action</definition>
                </textDomain>
              </nonNumericDomain>
            </nominal>
          </measurementScale>
        </attribute>
        <attribute>
          <attributeName>Date</attributeName>
          <attributeDefinition>Date of the observation</attributeDefinition>
          <storageType>date</storageType>
          <measurementScale>
            <dateTime>
              <formatString>DD/MM/YYYY</formatString>
              <dateTimeDomain/>
            </dateTime>
          </measurementScale>
        </attribute>
        <attribute>
          <attributeName>DA_DP_number</attributeName>
          <attributeDefinition>Number of the interaction</attributeDefinition>
          <storageType>string</storageType>
          <measurementScale>
            <nominal>
              <nonNumericDomain>
                <textDomain>
                  <definition>Indicates which lines still belong to the same interaction</definition>
                </textDomain>
              </nonNumericDomain>
            </nominal>
          </measurementScale>
        </attribute>
        <attribute>
          <attributeName>DA_DP_code</attributeName>
          <attributeDefinition>Code indicating identity of the dyad</attributeDefinition>
          <storageType>string</storageType>
          <measurementScale>
            <nominal>
              <nonNumericDomain>
                <textDomain>
                  <definition>Code indicating identity of the dyad</definition>
                </textDomain>
              </nonNumericDomain>
            </nominal>
          </measurementScale>
        </attribute>
        <attribute>
          <attributeName>Draw</attributeName>
          <attributeDefinition>TRUE indicates draw or tie</attributeDefinition>
          <storageType>string</storageType>
          <measurementScale>
            <nominal>
              <nonNumericDomain>
                <textDomain>
                  <definition>TRUE indicates draw or tie</definition>
                </textDomain>
              </nonNumericDomain>
            </nominal>
          </measurementScale>
        </attribute>
        <attribute>
          <attributeName>aggression_actors</attributeName>
          <attributeDefinition>Number of actors showing aggression during the interaction</attributeDefinition>
          <storageType>float</storageType>
          <measurementScale>
            <ratio>
              <unit>
                <standardUnit>dimensionless</standardUnit>
              </unit>
              <numericDomain>
                <numberType>integer</numberType>
              </numericDomain>
            </ratio>
          </measurementScale>
        </attribute>
        <attribute>
          <attributeName>Winner</attributeName>
          <attributeDefinition>Individual who received a submission</attributeDefinition>
          <storageType>string</storageType>
          <measurementScale>
            <nominal>
              <nonNumericDomain>
                <textDomain>
                  <definition>Individual who received a submission</definition>
                </textDomain>
              </nonNumericDomain>
            </nominal>
          </measurementScale>
        </attribute>
        <attribute>
          <attributeName>Loser</attributeName>
          <attributeDefinition>Individual showing submission</attributeDefinition>
          <storageType>string</storageType>
          <measurementScale>
            <nominal>
              <nonNumericDomain>
                <textDomain>
                  <definition>Individual showing submission</definition>
                </textDomain>
              </nonNumericDomain>
            </nominal>
          </measurementScale>
        </attribute>
        <attribute>
          <attributeName>type4</attributeName>
          <attributeDefinition>Type of submission</attributeDefinition>
          <storageType>string</storageType>
          <measurementScale>
            <nominal>
              <nonNumericDomain>
                <textDomain>
                  <definition>Strong submission (ssm), 
                 weak submission (wsm) or greeting (gt)</definition>
                </textDomain>
              </nonNumericDomain>
            </nominal>
          </measurementScale>
        </attribute>
      </attributeList>
    </dataTable>
  </dataset>
</eml:eml>
