# Supplementary material for: A Direct Observation of Infanticide by a Female Free‐Ranging Dog (Canis familiaris) Supports the Resource Competition Hypothesis
Source: Ecol Evol. 2025 Dec 28;15(12):e72727. doi: 10.1002/ece3.72727 (PMC12998265; doi:10.1002/ece3.72727)
Supplement: Supplementary file 2 — Appendix S1: ece372727‐sup‐0001‐Supinfo01.zip. [file ECE3-15-e72727-s001.zip › adult_id_supp_data_S5.xlsx]

## Sheet: all_20232024
pack	id_long	id	sex
black&tan	pannic	pann	m
black&tan	homer	home	m
black&tan	ibis	ibis	m
black&tan	tofu	tofu	f
black&tan	tiny	tiny	f
black&tan	pain	pain	f
black&tan	bermi	berm	f
black&tan	breeze	bree	f
black&tan	brin	brin	m
black&tan	dave	dave	m
black&tan	onil	onil	m
black&tan	anco	anco	m
black&tan	hades	hade	m
carpark	junior	juni	m
carpark	carnac	carn	m
carpark	asier	asie	m
carpark	emma	emma	f
carpark	dora	dora	f
carpark	dacia	daci	f
carpark	mappy	mapp	f
carpark	babouche	babo	f
cheese	gouda	goud	m
cheese	mozza	mozz	m
cheese	maria	mari	f
cheese	ora	ora_	f
cheese	cruz	cruz	f
cheese	sangria	sang	m
fruit	calvin	calv	m
fruit	chupitos	chup	m
fruit	banbis	banb	m
fruit	bamboo	bamb	m
fruit	edzia	edzi	m
fruit	orion	orio	m
fruit	archie	arch	m
fruit	saanen	saan	m
fruit	zeus	zeus	m
fruit	shae	shae	f
fruit	cottage	cott	f
fruit	melaan	mela	f
fruit	papaya	papa	f
fruit	citrus	citr	f
fruit	apollo	apol	f
fruit	bastama	bast	f
fruit	bridget	brid	f
fruit	shosanna	shos	f
groom	medo	medo	m
groom	hazel	haze	m
groom	date	date	m
groom	bose	bose	m
groom	cheeta	chee	m
groom	pilot	pilo	m
groom	groom	groo	f
groom	fig	fig_	f
groom	nawir	nawi	f
groom	anna	anna	f
market	dali	dali	m
market	dick	dick	m
market	lara	lara	f
market	tache	tach	f
market	jaws	jaws	f
market	wasma	wasm	f
market	foot	foot	m
market	kreacher	krea	f
market	smoothie	smoo	m
nova	halib	hali	m
nova	tarok	taro	m
nova	churros	chur	m
nova	nadal	nada	m
nova	stein	stei	m
nova	napo	napo	m
nova	ciaran	ciar	m
nova	caramel	cara	m
nova	nova	nova	f
nova	pika	pika	f
nova	croft	crof	f
nova	bougainville	boug	f
nova	dymphna	dymp	f
shy	gaudi	gaud	m
shy	mane	mane	m
shy	aira	aira	m
shy	line	line	m
shy	lotus	lotu	m
shy	ness	ness	f
shy	pale	pale	f
shy	quik	quik	f
