# Supplementary material for: A Direct Observation of Infanticide by a Female Free‐Ranging Dog (Canis familiaris) Supports the Resource Competition Hypothesis
Source: Ecol Evol. 2025 Dec 28;15(12):e72727. doi: 10.1002/ece3.72727 (PMC12998265; doi:10.1002/ece3.72727)
Supplement: Supplementary file 2 — Appendix S1: ece372727‐sup‐0001‐Supinfo01.zip. [file ECE3-15-e72727-s001.zip › birth_order_supp_data_S6.xlsx]

## Sheet: litter_dates
case	date_rank_calculation	litter_date	day_order	name
black_1‡	2023-04-27	2023-04-23	1	tiny
black_1‡	2023-04-27	2023-04-22	0	tofu
black_2†	2024-03-27	2024-05-30	48	bree
black_2†	2024-03-27	2024-04-12	0	pain
carpark†	2024-03-27	2024-04-15	0	babo
carpark†	2024-03-27	2024-04-15	0	mapp
cheese_1‡	2023-05-10	2023-03-17	16	mari
cheese_1‡	2023-05-10	2023-03-01	0	ora_
cheese_2	2023-09-02	2023-09-07	5	cruz
cheese_2	2023-09-02	2023-09-11	9	mari
cheese_2	2023-09-02	2023-09-02	0	ora_
cheese_3	2024-02-29	2024-04-12	43	cruz
cheese_3	2024-02-29	2024-04-09	40	mari
cheese_3	2024-02-29	2024-02-29	0	ora_
fruit_1‡	2023-05-01	2022-12-24	10	bast
fruit_1‡	2023-05-01	2022-12-14	0	shae
fruit_2‡	2023-06-12	2023-07-01	19	bast
fruit_2‡	2023-06-12	2023-06-20	8	cott
fruit_2‡	2023-06-12	2023-07-23	41	mela
fruit_2‡	2023-06-12	2023-06-12	0	shae
fruit_3	2023-09-27	2023-12-11	75	bast
fruit_3	2023-09-27	2023-09-27	0	citr
fruit_3	2023-09-27	2023-10-12	15	papa
fruit_4	2024-02-08	2024-02-08	0	apol
fruit_4	2024-02-08	2024-03-05	26	mela
fruit_4	2024-02-08	2024-04-14	66	shae
groom_1	2023-08-12	2023-08-12	0	fig_
groom_1	2023-08-12	2023-08-26	14	nawi
groom_2	2023-12-20	2023-12-20	0	anna
groom_2	2023-12-20	2024-01-30	41	fig_
groom_2	2023-12-20	2024-02-08	50	nawi
market_1	2023-12-04	2023-12-04	0	jaws
market_1	2023-12-04	2023-12-30	26	wasm
market_2	2024-03-18	2024-04-07	20	lara
market_2	2024-03-18	2024-03-18	0	tach
nova_1‡	2023-05-11	2023-05-11	32	crof
nova_1‡	2023-05-11	2023-04-09	0	lara
nova_1‡	2023-05-11	2023-05-11	32	nova
nova_1‡	2023-05-11	2023-06-21	73	pika
nova_1‡	2023-05-11	2023-05-08	29	tach
nova_2	2023-11-13	2023-11-13	0	crof
nova_2	2023-11-13	2023-11-13	0	nova

## Sheet: dyadic_birthorder
id1	id2	rank1	rank2	birthdate1	birthdate2	alpha_included	birthdistance	dyad	birthorder	birthorder_binary	infanticide_involved	rankdistance	sequence
nova	lara	1	2	2023-05-11	2023-04-09	1	-32	lara.nova	-1	0	0	1	nova_1‡
nova	tach	1	3	2023-05-11	2023-05-08	1	-3	nova.tach	-1	0	1	2	nova_1‡
tofu	tiny	1	3	2023-04-22	2023-04-23	1	1	tiny.tofu	1	1	0	2	black_1‡
ora_	mari	1	2	2023-09-02	2023-09-11	1	9	mari.ora_	1	1	0	1	cheese_1
ora_	cruz	1	3	2023-09-02	2023-09-07	1	5	cruz.ora_	1	1	0	2	cheese_1
ora_	mari	1	2	2024-02-29	2024-04-09	1	40	mari.ora_	1	1	0	1	cheese_2
ora_	cruz	1	3	2024-02-29	2024-04-12	1	43	cruz.ora_	1	1	0	2	cheese_2
ora_	mari	1	2	2023-03-01	2023-03-17	1	16	mari.ora_	1	1	0	1	cheese_3‡
citr	papa	1	3	2023-09-27	2023-10-12	1	15	citr.papa	1	1	0	2	fruit_3
fig_	nawi	1	2	2024-01-30	2024-02-08	1	9	fig_.nawi	1	1	0	1	groom_2
tach	lara	1	3	2024-03-18	2024-04-07	1	20	lara.tach	1	1	0	2	market_1
nova	crof	1	4	2023-05-11	2023-05-11	1	0	crof.nova	0	1	0	3	nova_1‡
nova	pika	1	5	2023-05-11	2023-06-21	1	41	nova.pika	1	1	0	4	nova_1‡
nova	crof	1	2	2023-11-13	2023-11-13	1	0	crof.nova	0	1	0	1	nova_2
mari	cruz	2	3	2023-09-11	2023-09-07	0	-4	cruz.mari	-1	0	0	1	cheese_1
bast	cott	4	6	2023-07-01	2023-06-20	0	-11	bast.cott	-1	0	0	2	fruit_2‡
shae	apol	2	5	2024-04-14	2024-02-08	0	-66	apol.shae	-1	0	0	3	fruit_4
shae	mela	2	4	2024-04-14	2024-03-05	0	-40	mela.shae	-1	0	0	2	fruit_4
apol	mela	5	4	2024-02-08	2024-03-05	0	-26	apol.mela	-1	0	0	1	fruit_4
nawi	anna	2	3	2024-02-08	2023-12-20	0	-50	anna.nawi	-1	0	1	1	groom_2
jaws	wasm	5	4	2023-12-04	2023-12-30	0	-26	jaws.wasm	-1	0	0	1	market_2
pain	bree	2	3	2024-04-12	2024-04-12	0	0	bree.pain	0	1	0	1	black_2†
mapp	babo	2	3	2024-04-15	2024-04-15	0	0	babo.mapp	0	1	0	1	carpark†
mari	cruz	2	3	2024-04-09	2024-04-12	0	3	cruz.mari	1	1	0	1	cheese_2
shae	bast	2	4	2022-12-14	2022-12-24	0	10	bast.shae	1	1	0	2	fruit_1‡
shae	bast	2	4	2023-06-12	2023-07-01	0	19	bast.shae	1	1	0	2	fruit_2‡
shae	cott	2	6	2023-06-12	2023-06-20	0	8	cott.shae	1	1	0	4	fruit_2‡
shae	mela	2	7	2023-06-12	2023-07-23	0	41	mela.shae	1	1	0	5	fruit_2‡
bast	mela	4	7	2023-07-01	2023-07-23	0	22	bast.mela	1	1	0	3	fruit_2‡
cott	mela	6	7	2023-06-20	2023-07-23	0	33	cott.mela	1	1	0	1	fruit_2‡
papa	bast	3	4	2023-10-12	2023-12-11	0	60	bast.papa	1	1	0	1	fruit_3
fig_	nawi	2	4	2023-08-12	2023-08-12	0	0	fig_.nawi	0	1	0	2	groom_1
lara	tach	2	3	2023-04-09	2023-05-08	0	29	lara.tach	1	1	1	1	nova_1‡
lara	crof	2	4	2023-04-09	2023-05-11	0	32	crof.lara	1	1	0	2	nova_1‡
tach	crof	3	4	2023-05-08	2023-05-11	0	3	crof.tach	1	1	1	1	nova_1‡
tach	pika	3	5	2023-05-08	2023-06-21	0	44	pika.tach	1	1	1	2	nova_1‡
crof	pika	4	5	2023-05-11	2023-06-21	0	41	crof.pika	1	1	0	1	nova_1‡
fig_	anna	1	3	2024-01-30	2023-12-20	1	-41	anna.fig_	-1	0	1	2	groom_2
