# Supplementary material for: A Direct Observation of Infanticide by a Female Free‐Ranging Dog (Canis familiaris) Supports the Resource Competition Hypothesis
Source: Ecol Evol. 2025 Dec 28;15(12):e72727. doi: 10.1002/ece3.72727 (PMC12998265; doi:10.1002/ece3.72727)
Supplement: Supplementary file 2 — Appendix S1: ece372727‐sup‐0001‐Supinfo01.zip. [file ECE3-15-e72727-s001.zip › birth_order_supp_data_S6.xml]

<?xml version="1.0" encoding="UTF-8"?>
<eml:eml xmlns:eml="https://eml.ecoinformatics.org/eml-2.2.0" xmlns:xsi="http://www.w3.org/2001/XMLSchema-instance" xmlns:stmml="http://www.xml-cml.org/schema/stmml-1.2" packageId="26df4d2c-7001-4775-afea-125191da055f" system="uuid" xsi:schemaLocation="https://eml.ecoinformatics.org/eml-2.2.0 https://eml.ecoinformatics.org/eml-2.2.0/eml.xsd">
  <dataset>
    <title>Parturition dates free-ranging dogs</title>
    <creator>
      <individualName>
        <givenName>Melissa</givenName>
        <surName>Vanderheyden</surName>
      </individualName>
      <organizationName>University of Veterinary Medicine, Vienna</organizationName>
      <electronicMailAddress>melissavanderheyden@hotmail.com</electronicMailAddress>
    </creator>
    <pubDate>2025</pubDate>
    <abstract>This dataset includes parturition dates of Moroccan free-ranging dogs between 2022-12-14 and 2024-05-30</abstract>
    <coverage>
      <geographicCoverage>
        <geographicDescription>Morocco: Awrir, Tamraght, Taghazout</geographicDescription>
        <boundingCoordinates>
          <westBoundingCoordinate>-9.7</westBoundingCoordinate>
          <eastBoundingCoordinate>-9.67</eastBoundingCoordinate>
          <northBoundingCoordinate>30.54</northBoundingCoordinate>
          <southBoundingCoordinate>30.49</southBoundingCoordinate>
        </boundingCoordinates>
      </geographicCoverage>
      <temporalCoverage>
        <rangeOfDates>
          <beginDate>
            <calendarDate>2022-12-14</calendarDate>
          </beginDate>
          <endDate>
            <calendarDate>2024-05-30</calendarDate>
          </endDate>
        </rangeOfDates>
      </temporalCoverage>
      <taxonomicCoverage>
        <taxonomicClassification>
          <taxonRankName>Species</taxonRankName>
        </taxonomicClassification>
      </taxonomicCoverage>
    </coverage>
    <contact>
      <individualName>
        <givenName>Melissa</givenName>
        <surName>Vanderheyden</surName>
      </individualName>
      <organizationName>University of Veterinary Medicine, Vienna</organizationName>
      <electronicMailAddress>melissavanderheyden@hotmail.com</electronicMailAddress>
    </contact>
    <dataTable>
      <entityName>birth_order.xlsx</entityName>
      <entityDescription>Parturition and dominance calculation dates per female</entityDescription>
      <attributeList>
        <attribute>
          <attributeName>case</attributeName>
          <attributeDefinition>Case name</attributeDefinition>
          <storageType>string</storageType>
          <measurementScale>
            <nominal>
              <nonNumericDomain>
                <textDomain>
                  <definition>Name of the 'case', i.e. occurence of overlapping pregnancies within a pack</definition>
                </textDomain>
              </nonNumericDomain>
            </nominal>
          </measurementScale>
        </attribute>
        <attribute>
          <attributeName>date_rank_calculation</attributeName>
          <attributeDefinition>Date on which the dominance rank was calculated for this 'case'</attributeDefinition>
          <storageType>date</storageType>
          <measurementScale>
            <dateTime>
              <formatString>YYYY-MM-DD</formatString>
              <dateTimeDomain/>
            </dateTime>
          </measurementScale>
        </attribute>
        <attribute>
          <attributeName>litter_date</attributeName>
          <attributeDefinition>Birth date of the litter</attributeDefinition>
          <storageType>date</storageType>
          <measurementScale>
            <dateTime>
              <formatString>YYYY-MM-DD</formatString>
              <dateTimeDomain/>
            </dateTime>
          </measurementScale>
        </attribute>
        <attribute>
          <attributeName>day_order</attributeName>
          <attributeDefinition>Number of day on which the litter was born</attributeDefinition>
          <storageType>float</storageType>
          <measurementScale>
            <ratio>
              <unit>
                <standardUnit>dimensionless</standardUnit>
              </unit>
              <numericDomain>
                <numberType>integer</numberType>
              </numericDomain>
            </ratio>
          </measurementScale>
        </attribute>
        <attribute>
          <attributeName>name</attributeName>
          <attributeDefinition>Name of the mother</attributeDefinition>
          <storageType>string</storageType>
          <measurementScale>
            <nominal>
              <nonNumericDomain>
                <textDomain>
                  <definition>Name of the mother</definition>
                </textDomain>
              </nonNumericDomain>
            </nominal>
          </measurementScale>
        </attribute>
      </attributeList>
    </dataTable>
    <dataTable>
      <entityName>birth_order.xlsx</entityName>
      <entityDescription>Mother dyads within group, birthorder, infanticide, dominance</entityDescription>
      <attributeList>
        <attribute>
          <attributeName>id1</attributeName>
          <attributeDefinition>Mother 1</attributeDefinition>
          <storageType>string</storageType>
          <measurementScale>
            <nominal>
              <nonNumericDomain>
                <textDomain>
                  <definition>Mother 1</definition>
                </textDomain>
              </nonNumericDomain>
            </nominal>
          </measurementScale>
        </attribute>
        <attribute>
          <attributeName>id2</attributeName>
          <attributeDefinition>Mother 2</attributeDefinition>
          <storageType>string</storageType>
          <measurementScale>
            <nominal>
              <nonNumericDomain>
                <textDomain>
                  <definition>Mother 2</definition>
                </textDomain>
              </nonNumericDomain>
            </nominal>
          </measurementScale>
        </attribute>
        <attribute>
          <attributeName>rank1</attributeName>
          <attributeDefinition>Relative dominance rank mother 1</attributeDefinition>
          <storageType>float</storageType>
          <measurementScale>
            <ratio>
              <unit>
                <standardUnit>dimensionless</standardUnit>
              </unit>
              <numericDomain>
                <numberType>integer</numberType>
              </numericDomain>
            </ratio>
          </measurementScale>
        </attribute>
        <attribute>
          <attributeName>rank2</attributeName>
          <attributeDefinition>Relative dominance rank mother 2</attributeDefinition>
          <storageType>float</storageType>
          <measurementScale>
            <ratio>
              <unit>
                <standardUnit>dimensionless</standardUnit>
              </unit>
              <numericDomain>
                <numberType>integer</numberType>
              </numericDomain>
            </ratio>
          </measurementScale>
        </attribute>
        <attribute>
          <attributeName>birthdate1</attributeName>
          <attributeDefinition>Birthdate litter mother 1</attributeDefinition>
          <storageType>date</storageType>
          <measurementScale>
            <dateTime>
              <formatString>YYYY-MM-DD</formatString>
              <dateTimeDomain/>
            </dateTime>
          </measurementScale>
        </attribute>
        <attribute>
          <attributeName>birthdate2</attributeName>
          <attributeDefinition>Birthdate litter mother 2</attributeDefinition>
          <storageType>date</storageType>
          <measurementScale>
            <dateTime>
              <formatString>YYYY-MM-DD</formatString>
              <dateTimeDomain/>
            </dateTime>
          </measurementScale>
        </attribute>
        <attribute>
          <attributeName>alpha_included</attributeName>
          <attributeDefinition>Is the alpha included in the sequence? 1 = yes</attributeDefinition>
          <storageType>string</storageType>
          <measurementScale>
            <nominal>
              <nonNumericDomain>
                <textDomain>
                  <definition>Is the alpha included in the sequence? 1 = yes</definition>
                </textDomain>
              </nonNumericDomain>
            </nominal>
          </measurementScale>
        </attribute>
        <attribute>
          <attributeName>birthdistance</attributeName>
          <attributeDefinition>Number of days since the first parturition of the sequence</attributeDefinition>
          <storageType>float</storageType>
          <measurementScale>
            <ratio>
              <unit>
                <standardUnit>nominalDay</standardUnit>
              </unit>
              <numericDomain>
                <numberType>integer</numberType>
              </numericDomain>
            </ratio>
          </measurementScale>
        </attribute>
        <attribute>
          <attributeName>dyad</attributeName>
          <attributeDefinition>Code including mother dyad and case</attributeDefinition>
          <storageType>string</storageType>
          <measurementScale>
            <nominal>
              <nonNumericDomain>
                <textDomain>
                  <definition>Code including names of both mothers in the dyad</definition>
                </textDomain>
              </nonNumericDomain>
            </nominal>
          </measurementScale>
        </attribute>
        <attribute>
          <attributeName>birthorder</attributeName>
          <attributeDefinition>Before (-1), same day as (0) or after (1) alpha?</attributeDefinition>
          <storageType>float</storageType>
          <measurementScale>
            <ratio>
              <unit>
                <standardUnit>dimensionless</standardUnit>
              </unit>
              <numericDomain>
                <numberType>integer</numberType>
              </numericDomain>
            </ratio>
          </measurementScale>
        </attribute>
        <attribute>
          <attributeName>birthorder_binary</attributeName>
          <attributeDefinition>Before (0) or same day / after (1) the alpha?</attributeDefinition>
          <storageType>float</storageType>
          <measurementScale>
            <ratio>
              <unit>
                <standardUnit>dimensionless</standardUnit>
              </unit>
              <numericDomain>
                <numberType>integer</numberType>
              </numericDomain>
            </ratio>
          </measurementScale>
        </attribute>
        <attribute>
          <attributeName>infanticide_involved</attributeName>
          <attributeDefinition>Did the litter disappear or get killed? yes = 1</attributeDefinition>
          <storageType>string</storageType>
          <measurementScale>
            <nominal>
              <nonNumericDomain>
                <textDomain>
                  <definition>Did the litter disappear or get killed? yes = 1</definition>
                </textDomain>
              </nonNumericDomain>
            </nominal>
          </measurementScale>
        </attribute>
        <attribute>
          <attributeName>rankdistance</attributeName>
          <attributeDefinition>Difference in rank between mother1 and mother2</attributeDefinition>
          <storageType>float</storageType>
          <measurementScale>
            <ratio>
              <unit>
                <standardUnit>dimensionless</standardUnit>
              </unit>
              <numericDomain>
                <numberType>integer</numberType>
              </numericDomain>
            </ratio>
          </measurementScale>
        </attribute>
        <attribute>
          <attributeName>sequence</attributeName>
          <attributeDefinition>Name of the 'case' or sequence</attributeDefinition>
          <storageType>string</storageType>
          <measurementScale>
            <nominal>
              <nonNumericDomain>
                <textDomain>
                  <definition>Name of the 'case' or sequence</definition>
                </textDomain>
              </nonNumericDomain>
            </nominal>
          </measurementScale>
        </attribute>
      </attributeList>
    </dataTable>
  </dataset>
</eml:eml>
