# Supplementary material for: A Direct Observation of Infanticide by a Female Free‐Ranging Dog (Canis familiaris) Supports the Resource Competition Hypothesis
Source: Ecol Evol. 2025 Dec 28;15(12):e72727. doi: 10.1002/ece3.72727 (PMC12998265; doi:10.1002/ece3.72727)
Supplement: Supplementary file 2 — Appendix S1: ece372727‐sup‐0001‐Supinfo01.zip. [file ECE3-15-e72727-s001.zip › birth_order_supp_data_S7.R]

library(brms)
library(report)
library(tidyverse)
library(tidybayes)

#Load data from clipboard
# dataset: "birth_order.xlsx", sheet "dyadic_birthorder"
xdata = read.table("clipboard", dec=".",header=T, na.strings=c("x","xxx"))
attach(xdata ,warn.conflicts = FALSE)
xdata$id1=factor(xdata$id1)
xdata$id2=factor(xdata$id2)
xdata$dyad=factor(xdata$dyad)
xdata$sequence=factor(xdata$sequence)

all.data = xdata %>% filter(birthdistance<=65 & birthdistance>=-65)
noalpha.data = all.data %>% filter(alpha_included==0)
alpha.data = all.data %>% filter(alpha_included==1)
plot(density(all.data$birthdistance,bw=3))

#Models
full_alpha =brm(birthorder_binary  ~ 1 + (1|mm(id1, id2))  + (1|sequence),data=alpha.data, cores=14,family=bernoulli(link="logit"), control=list(adapt_delta=0.95))
full_noalpha =brm(birthorder_binary  ~ 1 + (1|mm(id1, id2))  + (1|sequence),data=noalpha.data, cores=14,family=bernoulli(link="logit"), control=list(adapt_delta=0.95))
full_all =brm(birthorder_binary  ~ 1 + (1|mm(id1,id2)) + (1|sequence),data=all.data, cores=14,family=bernoulli(link="logit"), control=list(adapt_delta=0.95))
full_all2 =brm(birthorder_binary  ~ 1 + alpha_included + (1|mm(id1, id2)) + (1|sequence),data=all.data, cores=14,family=bernoulli(link="logit"), control=list(adapt_delta=0.95))

#Plots
theme_set(theme_bw() +
            theme(axis.text.y  = element_text(hjust = 0),
                  axis.ticks.y = element_blank(),
                  panel.grid   = element_blank()))
draws1 <- as_draws_df(full_alpha)
draws2 <- as_draws_df(full_noalpha)
draws3 <- as_draws_df(full_all)

p1 <- draws1 %>% 
  ggplot(aes(x = b_Intercept, y = 0)) +
  stat_halfeye(fill = "gray80", lwd=4)  +
  geom_vline(xintercept = c( 0), linetype = "dashed", lwd=1)+
  labs(title="alpha involved", x ="giving birth with or after dominant", y = "probability") +
  theme(text = element_text(size = 12))
p1
ggsave("alpha_involved_plot.png", plot = p1, width = 8, height = 10, units = "cm", dpi = 300)

p2 <- draws2 %>% 
  ggplot(aes(x = b_Intercept, y = 0)) +
  stat_halfeye(fill = "gray80", lwd=4)  +
  geom_vline(xintercept = c( 0), linetype = "dashed", lwd=1)+
  labs(title="no alpha involved", x ="giving birth with or after dominant", y = "probability") +
  theme(text = element_text(size = 12))
p2
ggsave("no_alpha_involved_plot.png", plot = p2, width = 8, height = 10, units = "cm", dpi = 300)

p3 <- draws3 %>% 
  ggplot(aes(x = b_Intercept, y = 0)) +
  stat_halfeye(fill = "gray80", lwd=4)  +
  geom_vline(xintercept = c( 0), linetype = "dashed", lwd=1) +
  labs(title="all dyads", x ="giving birth with or after dominant", y = "probability") +
  theme(text = element_text(size = 12))
p3
ggsave("all_dyads_plot.png", plot = p3, width = 8, height = 10, units = "cm", dpi = 300)

#Model summaries
summary(full_alpha)
r_alpha <- report_parameters(full_alpha, verbose = FALSE)
r_alpha
mean(alpha.data$birthorder_binary)

summary(full_noalpha)
r_noalpha <- report_parameters(full_noalpha, verbose = FALSE)
r_noalpha
mean(noalpha.data$birthorder_binary)

summary(full_all)
r_all <- report_parameters(full_all, verbose = FALSE)
r_all 
mean(all.data$birthorder_binary)

summary(full_all2)
r_all2 <- report_parameters(full_all2, verbose = FALSE)
r_all2
