# Supplementary material for: A Direct Observation of Infanticide by a Female Free‐Ranging Dog (Canis familiaris) Supports the Resource Competition Hypothesis
Source: Ecol Evol. 2025 Dec 28;15(12):e72727. doi: 10.1002/ece3.72727 (PMC12998265; doi:10.1002/ece3.72727)
Supplement: Supplementary file 2 — Appendix S1: ece372727‐sup‐0001‐Supinfo01.zip. [file ECE3-15-e72727-s001.zip › body_condition_scores_groompack_supp_data_S8.xlsx]

## Sheet: Sheet1
protocol	date	id	obs	body_score	pack
5	2023-08-19	fig_	bc	6	groom
6	2023-08-19	groo	bc	8	groom
7	2023-08-19	nawi	bc	7	groom
8	2023-08-19	anna	bc	5	groom
9	2023-08-24	fig_	bc	7	groom
10	2023-08-24	anna	bc	5	groom
11	2023-08-24	groo	bc	8	groom
7	2023-08-27	groo	bc	8	groom
8	2023-08-27	anna	bc	5	groom
9	2023-08-27	fig_	bc	7	groom
10	2023-08-27	anna	bc	5	groom
4	2023-08-28	nawi	bc	6	groom
5	2023-08-28	anna	bc	5	groom
6	2023-08-28	groo	bc	8	groom
7	2023-08-28	fig_	bc	7	groom
10	2023-08-28	fig_	bc	7	groom
5	2023-08-29	nawi	bc	6	groom
6	2023-08-29	anna	bc	5	groom
7	2023-08-29	groo	bc	8	groom
9	2023-08-30	fig_	bc	7	groom
10	2023-08-30	anna	bc	5	groom
11	2023-08-30	groo	bc	8	groom
9	2023-09-03	groo	bc	7	groom
10	2023-09-03	anna	bc	5	groom
4	2023-09-05	fig_	bc	7	groom
5	2023-09-05	groo	bc	8	groom
11	2023-09-05	anna	bc	5	groom
12	2023-09-06	anna	bc	5	groom
4	2023-09-07	nawi	bc	6	groom
5	2023-09-07	fig_	bc	7	groom
6	2023-09-07	groo	bc	8	groom
7	2023-09-07	nawi	bc	6	groom
6	2023-09-08	nawi	bc	6	groom
7	2023-09-08	fig_	bc	7	groom
8	2023-09-08	anna	bc	5	groom
12	2023-09-10	fig_	bc	6	groom
13	2023-09-10	nawi	bc	6	groom
14	2023-09-10	anna	bc	5	groom
1	2023-09-11	groo	bc	8	groom
2	2023-09-11	anna	bc	5	groom
3	2023-09-11	fig_	bc	7	groom
4	2023-09-11	nawi	bc	6	groom
12	2023-09-12	anna	bc	5	groom
13	2023-09-12	nawi	bc	6	groom
14	2023-09-12	fig_	bc	7	groom
1	2023-09-14	groo	bc	8	groom
2	2023-09-14	nawi	bc	6	groom
7	2023-09-15	anna	bc	5	groom
8	2023-09-15	fig_	bc	7	groom
11	2023-09-20	anna	bc	5	groom
4	2023-09-21	groo	bc	8	groom
5	2023-09-21	fig_	bc	6	groom
6	2023-09-21	nawi	bc	6	groom
7	2023-09-21	anna	bc	6	groom
11	2023-09-22	anna	bc	6	groom
12	2023-09-22	nawi	bc	6	groom
1	2023-09-24	fig_	bc	7	groom
2	2023-09-24	groo	bc	8	groom
3	2023-09-24	anna	bc	5	groom
4	2023-09-24	groo	bc	8	groom
8	2023-09-24	nawi	bc	6	groom
7	2023-09-26	nawi	bc	6	groom
8	2023-09-26	fig_	bc	7	groom
9	2023-09-26	groo	bc	8	groom
11	2023-09-27	anna	bc	5	groom
6	2023-09-28	groo	bc	8	groom
7	2023-09-28	anna	bc	5	groom
8	2023-09-28	fig_	bc	7	groom
16	2023-09-28	anna	bc	6	groom
11	2023-09-30	fig_	bc	7	groom
12	2023-09-30	groo	bc	8	groom
15	2023-09-30	nawi	bc	6	groom
10	2023-10-01	anna	bc	5	groom
11	2023-10-01	nawi	bc	6	groom
12	2023-10-01	fig_	bc	7	groom
7	2023-10-02	anna	bc	5	groom
8	2023-10-02	groo	bc	7	groom
9	2023-10-02	nawi	bc	6	groom
10	2023-10-02	fig_	bc	7	groom
4	2023-10-04	nawi	bc	6	groom
4	2023-10-06	fig_	bc	7	groom
5	2023-10-06	nawi	bc	6	groom
6	2023-10-06	anna	bc	6	groom
8	2023-10-06	nawi	bc	6	groom
10	2023-10-07	fig_	bc	7	groom
3	2023-10-08	anna	bc	5	groom
4	2023-10-08	nawi	bc	6	groom
9	2023-10-08	fig_	bc	7	groom
10	2023-10-08	groo	bc	8	groom
12	2023-10-09	fig_	bc	7	groom
13	2023-10-09	nawi	bc	6	groom
14	2023-10-09	anna	bc	5	groom
1	2023-10-10	anna	bc	5	groom
2	2023-10-10	fig_	bc	7	groom
3	2023-10-10	nawi	bc	6	groom
8	2023-10-12	fig_	bc	7	groom
9	2023-10-12	nawi	bc	6	groom
10	2023-10-12	anna	bc	5	groom
4	2023-10-13	nawi	bc	6	groom
5	2023-10-13	fig_	bc	7	groom
6	2023-10-13	anna	bc	5	groom
10	2023-10-14	nawi	bc	6	groom
11	2023-10-14	anna	bc	5	groom
12	2023-10-14	fig_	bc	7	groom
1	2023-10-16	nawi	bc	6	groom
6	2023-10-16	fig_	bc	7	groom
7	2023-10-16	anna	bc	5	groom
14	2023-10-18	nawi	bc	6	groom
15	2023-10-18	anna	bc	5	groom
1	2023-10-19	anna	bc	5	groom
2	2023-10-19	groo	bc	8	groom
3	2023-10-19	groo	bc	8	groom
4	2023-10-19	nawi	bc	6	groom
5	2023-10-19	fig_	bc	7	groom
14	2023-10-21	nawi	bc	6	groom
15	2023-10-21	anna	bc	5	groom
7	2023-10-22	nawi	bc	6	groom
10	2023-10-24	anna	bc	5	groom
13	2023-10-25	fig_	bc	7	groom
14	2023-10-25	anna	bc	5	groom
7	2023-10-26	nawi	bc	6	groom
8	2023-10-26	fig_	bc	7	groom
10	2023-10-27	anna	bc	6	groom
11	2023-10-27	nawi	bc	6	groom
12	2023-10-27	fig_	bc	7	groom
12	2023-10-30	nawi	bc	6	groom
13	2023-10-30	fig_	bc	7	groom
14	2023-10-30	anna	bc	6	groom
2	2023-10-31	anna	bc	5	groom
3	2023-10-31	nawi	bc	6	groom
4	2023-10-31	nawi	bc	6	groom
5	2023-10-31	fig_	bc	7	groom
15	2023-11-02	nawi	bc	6	groom
16	2023-11-02	fig_	bc	7	groom
7	2023-11-05	anna	bc	5	groom
8	2023-11-05	nawi	bc	6	groom
9	2023-11-05	fig_	bc	7	groom
4	2023-11-09	anna	bc	5	groom
1	2023-11-15	fig_	bc	7	groom
2	2023-11-15	anna	bc	5	groom
3	2023-11-15	nawi	bc	6	groom
6	2023-11-18	fig_	bc	7	groom
7	2023-11-18	anna	bc	5	groom
8	2023-11-18	nawi	bc	6	groom
10	2023-11-19	anna	bc	5	groom
5	2023-11-21	fig_	bc	7	groom
6	2023-11-21	nawi	bc	6	groom
7	2023-11-21	anna	bc	5	groom
1	2023-11-23	fig_	bc	7	groom
2	2023-11-23	anna	bc	6	groom
3	2023-11-23	nawi	bc	6	groom
4	2023-11-23	anna	bc	6	groom
5	2023-11-23	fig_	bc	7	groom
6	2023-11-23	nawi	bc	6	groom
7	2023-11-25	fig_	bc	7	groom
8	2023-11-25	nawi	bc	6	groom
1	2023-11-27	fig_	bc	7	groom
2	2023-11-27	nawi	bc	6	groom
7	2023-11-30	nawi	bc	6	groom
8	2023-11-30	anna	bc	6	groom
9	2023-11-30	fig_	bc	6	groom
15	2023-12-02	anna	bc	6	groom
5	2023-12-04	fig_	bc	7	groom
6	2023-12-04	nawi	bc	6	groom
13	2023-12-05	anna	bc	6	groom
3	2023-12-06	fig_	bc	7	groom
4	2023-12-06	nawi	bc	6	groom
5	2023-12-06	fig_	bc	7	groom
6	2023-12-06	nawi	bc	6	groom
12	2023-12-07	anna	bc	6	groom
7	2023-12-10	anna	bc	6	groom
8	2023-12-10	fig_	bc	7	groom
12	2023-12-12	anna	bc	7	groom
13	2023-12-12	nawi	bc	6	groom
14	2023-12-12	fig_	bc	7	groom
6	2023-12-13	nawi	bc	6	groom
7	2023-12-13	fig_	bc	7	groom
8	2023-12-14	fig_	bc	7	groom
9	2023-12-14	nawi	bc	6	groom
10	2023-12-14	anna	bc	7	groom
4	2023-12-17	fig_	bc	7	groom
5	2023-12-17	anna	bc	7	groom
6	2023-12-17	nawi	bc	6	groom
13	2023-12-18	nawi	bc	6	groom
14	2023-12-18	fig_	bc	7	groom
1	2023-12-19	anna	bc	7	groom
2	2023-12-19	fig_	bc	7	groom
3	2023-12-19	nawi	bc	6	groom
1	2023-12-20	nawi	bc	6	groom
2	2023-12-20	fig_	bc	7	groom
3	2023-12-20	anna	bc	4	groom
4	2023-12-20	fig_	bc	7	groom
5	2023-12-20	fig_	bc	7	groom
6	2023-12-20	nawi	bc	6	groom
7	2023-12-20	anna	bc	5	groom
1	2023-12-21	anna	bc	4	groom
3	2023-12-22	fig_	bc	7	groom
4	2023-12-22	anna	bc	5	groom
5	2023-12-22	nawi	bc	6	groom
10	2023-12-27	nawi	bc	6	groom
11	2023-12-27	fig_	bc	7	groom
6	2023-12-28	anna	bc	5	groom
7	2023-12-28	fig_	bc	7	groom
8	2023-12-31	anna	bc	5	groom
2	2024-01-05	nawi	bc	6	groom
3	2024-01-05	anna	bc	5	groom
4	2024-01-05	fig_	bc	7	groom
13	2024-01-06	anna	bc	5	groom
14	2024-01-06	fig_	bc	7	groom
15	2024-01-06	nawi	bc	6	groom
12	2024-01-08	fig_	bc	7	groom
13	2024-01-08	nawi	bc	6	groom
3	2024-01-11	nawi	bc	6	groom
4	2024-01-11	anna	bc	5	groom
5	2024-01-11	fig_	bc	7	groom
11	2024-01-13	anna	bc	5	groom
14	2024-01-13	anna	bc	5	groom
4	2024-01-14	nawi	bc	6	groom
5	2024-01-14	fig_	bc	7	groom
6	2024-01-14	anna	bc	5	groom
11	2024-01-15	fig_	bc	7	groom
12	2024-01-15	anna	bc	5	groom
13	2024-01-15	nawi	bc	6	groom
1	2024-01-16	nawi	bc	6	groom
2	2024-01-16	anna	bc	5	groom
3	2024-01-16	fig_	bc	7	groom
15	2024-01-17	fig_	bc	7	groom
16	2024-01-17	nawi	bc	6	groom
12	2024-01-21	nawi	bc	7	groom
13	2024-01-21	anna	bc	5	groom
9	2024-01-23	anna	bc	5	groom
10	2024-01-23	nawi	bc	7	groom
5	2024-01-26	fig_	bc	7	groom
6	2024-01-26	nawi	bc	7	groom
9	2024-01-28	nawi	bc	7	groom
10	2024-01-28	anna	bc	5	groom
9	2024-01-29	anna	bc	5	groom
10	2024-01-29	fig_	bc	8	groom
11	2024-01-29	nawi	bc	7	groom
9	2024-02-02	fig_	bc	7	groom
10	2024-02-02	nawi	bc	7	groom
11	2024-02-02	anna	bc	5	groom
4	2024-02-03	nawi	bc	7	groom
5	2024-02-03	anna	bc	5	groom
9	2024-02-04	fig_	bc	7	groom
10	2024-02-04	anna	bc	5	groom
11	2024-02-13	nawi	bc	6	groom
12	2024-02-13	anna	bc	5	groom
13	2024-02-13	fig_	bc	7	groom
7	2024-02-14	nawi	bc	6	groom
8	2024-02-14	fig_	bc	7	groom
1	2024-02-16	nawi	bc	6	groom
2	2024-02-16	fig_	bc	7	groom
3	2024-02-16	anna	bc	5	groom
2	2024-02-19	fig_	bc	7	groom
3	2024-02-19	nawi	bc	6	groom
4	2024-02-19	anna	bc	5	groom
15	2024-02-20	nawi	bc	6	groom
7	2024-02-22	anna	bc	5	groom
8	2024-02-22	nawi	bc	6	groom
9	2024-02-22	fig_	bc	7	groom
13	2024-02-23	nawi	bc	6	groom
14	2024-02-23	fig_	bc	7	groom
15	2024-02-23	anna	bc	5	groom
15	2024-02-25	nawi	bc	6	groom
6	2024-02-26	anna	bc	5	groom
7	2024-02-26	nawi	bc	6	groom
7	2024-02-27	fig_	bc	7	groom
8	2024-02-27	nawi	bc	6	groom
6	2024-02-29	anna	bc	5	groom
7	2024-02-29	fig_	bc	7	groom
8	2024-02-29	nawi	bc	6	groom
4	2024-03-02	anna	bc	5	groom
5	2024-03-02	nawi	bc	6	groom
6	2024-03-02	fig_	bc	7	groom
12	2024-03-03	nawi	bc	6	groom
13	2024-03-03	fig_	bc	7	groom
1	2024-03-06	nawi	bc	5	groom
2	2024-03-06	anna	bc	5	groom
3	2024-03-06	fig_	bc	7	groom
5	2024-03-08	anna	bc	5	groom
6	2024-03-08	fig_	bc	7	groom
12	2024-03-09	nawi	bc	6	groom
13	2024-03-09	anna	bc	5	groom
4	2024-03-10	anna	bc	5	groom
5	2024-03-10	fig_	bc	7	groom
6	2024-03-10	nawi	bc	6	groom
9	2024-03-11	nawi	bc	6	groom
10	2024-03-11	fig_	bc	7	groom
2	2024-03-12	anna	bc	5	groom
3	2024-03-12	nawi	bc	6	groom
4	2024-03-12	fig_	bc	7	groom
14	2024-03-14	nawi	bc	6	groom
15	2024-03-14	anna	bc	5	groom
16	2024-03-14	fig_	bc	7	groom
12	2024-03-17	anna	bc	5	groom
13	2024-03-17	nawi	bc	6	groom
1	2024-03-18	nawi	bc	6	groom
2	2024-03-18	fig_	bc	7	groom
3	2024-03-18	fig_	bc	7	groom
4	2024-03-18	nawi	bc	6	groom
14	2024-03-19	nawi	bc	6	groom
15	2024-03-19	anna	bc	6	groom
6	2023-03-15	fig_	mv	6	groom
7	2023-03-15	nawi	mv	7	groom
8	2023-03-15	groo	mv	7	groom
5	2023-03-18	nawi	mv	6	groom
6	2023-03-18	anna	mv	5	groom
3	2023-04-17	nawi	mv	6	groom
4	2023-04-17	groo	mv	7	groom
5	2023-04-17	fig_	mv	6	groom
10	2023-04-17	nawi	mv	6	groom
9	2023-04-19	groo	mv	7	groom
10	2023-04-19	fig_	mv	6	groom
11	2023-04-19	groo	mv	7	groom
12	2023-04-19	fig_	mv	6	groom
13	2023-04-19	nawi	mv	5	groom
14	2023-04-19	nawi	mv	5	groom
1	2023-04-20	nawi	mv	5	groom
2	2023-04-20	fig_	mv	6	groom
3	2023-04-20	groo	mv	7	groom
11	2023-04-20	nawi	mv	5	groom
12	2023-04-20	fig_	mv	6	groom
13	2023-04-20	groo	mv	7	groom
5	2023-04-22	fig_	mv	5	groom
6	2023-04-22	nawi	mv	5	groom
7	2023-04-22	groo	mv	7	groom
7	2023-04-25	nawi	mv	6	groom
8	2023-04-25	fig_	mv	5	groom
9	2023-04-25	groo	mv	7	groom
10	2023-04-25	nawi	mv	6	groom
1	2023-04-27	fig_	mv	5	groom
2	2023-04-27	groo	mv	7	groom
3	2023-04-27	nawi	mv	6	groom
4	2023-04-27	fig_	mv	5	groom
5	2023-04-27	groo	mv	7	groom
6	2023-04-27	nawi	mv	6	groom
6	2023-04-29	nawi	mv	6	groom
7	2023-04-29	fig_	mv	5	groom
8	2023-04-29	groo	mv	7	groom
13	2023-05-03	fig_	mv	5	groom
14	2023-05-03	nawi	mv	6	groom
15	2023-05-03	fig_	mv	5	groom
16	2023-05-03	groo	mv	7	groom
17	2023-05-03	nawi	mv	6	groom
19	2023-05-04	groo	mv	7	groom
1	2023-05-07	nawi	mv	6	groom
2	2023-05-07	fig_	mv	5	groom
3	2023-05-07	groo	mv	7	groom
4	2023-05-07	nawi	mv	6	groom
5	2023-05-07	fig_	mv	5	groom
6	2023-05-07	groo	mv	7	groom
7	2023-05-10	groo	mv	7	groom
8	2023-05-10	fig_	mv	5	groom
9	2023-05-10	nawi	mv	6	groom
9	2023-05-12	fig_	mv	5	groom
10	2023-05-12	groo	mv	7	groom
11	2023-05-12	anna	mv	6	groom
1	2023-05-21	fig_	mv	5	groom
2	2023-05-21	groo	mv	7	groom
3	2023-05-21	nawi	mv	6	groom
4	2023-05-21	fig_	mv	6	groom
5	2023-05-21	groo	mv	7	groom
6	2023-05-21	nawi	mv	6	groom
10	2023-06-07	anna	mv	6	groom
11	2023-06-07	groo	mv	7	groom
12	2023-06-07	fig_	mv	6	groom
13	2023-06-07	anna	mv	6	groom
14	2023-06-07	groo	mv	7	groom
15	2023-06-07	nawi	mv	6	groom
16	2023-06-07	fig_	mv	6	groom
17	2023-06-07	nawi	mv	6	groom
11	2023-06-12	nawi	mv	6	groom
12	2023-06-12	fig_	mv	5	groom
13	2023-06-12	nawi	mv	6	groom
14	2023-06-12	groo	mv	7	groom
15	2023-06-12	anna	mv	5	groom
16	2023-06-12	fig_	mv	5	groom
17	2023-06-12	groo	mv	7	groom
18	2023-06-12	anna	mv	5	groom
14	2023-06-14	anna	mv	6	groom
15	2023-06-14	fig_	mv	6	groom
5	2023-06-15	nawi	mv	6	groom
6	2023-06-15	fig_	mv	6	groom
7	2023-06-15	groo	mv	7	groom
1	2023-06-20	anna	mv	6	groom
2	2023-06-20	groo	mv	7	groom
3	2023-06-20	nawi	mv	6	groom
4	2023-06-20	nawi	mv	6	groom
5	2023-06-23	groo	mv	5	groom
6	2023-06-23	fig_	mv	5	groom
7	2023-06-23	nawi	mv	6	groom
3	2023-06-24	anna	mv	5	groom
4	2023-06-24	anna	mv	5	groom
5	2023-06-24	fig_	mv	6	groom
6	2023-06-24	fig_	mv	6	groom
7	2023-06-24	groo	mv	7	groom
8	2023-06-24	nawi	mv	6	groom
9	2023-06-24	groo	mv	7	groom
10	2023-06-24	nawi	mv	6	groom
9	2023-06-26	anna	mv	5	groom
10	2023-06-26	groo	mv	8	groom
1	2023-07-06	groo	mv	7	groom
2	2023-07-06	nawi	mv	6	groom
3	2023-07-06	anna	mv	5	groom
4	2023-07-06	groo	mv	7	groom
5	2023-07-06	anna	mv	5	groom
6	2023-07-06	fig_	mv	6	groom
12	2023-07-15	fig_	mv	6	groom
13	2023-07-15	groo	mv	7	groom
14	2023-07-15	fig_	mv	6	groom
15	2023-07-15	nawi	mv	6	groom
16	2023-07-15	nawi	mv	6	groom
1	2023-07-21	anna	mv	6	groom
2	2023-07-21	groo	mv	7	groom
3	2023-07-21	fig_	mv	7	groom
4	2023-07-21	nawi	mv	6	groom
5	2023-07-21	anna	mv	5	groom
6	2023-07-21	fig_	mv	7	groom
7	2023-07-21	groo	mv	7	groom
8	2023-07-21	nawi	mv	6	groom
4	2023-07-27	anna	mv	6	groom
5	2023-07-28	fig_	mv	7	groom
6	2023-07-28	groo	mv	7	groom
7	2023-07-28	nawi	mv	6	groom
8	2023-07-28	anna	mv	6	groom
9	2023-07-28	fig_	mv	7	groom
10	2023-07-28	groo	mv	7	groom
6	2023-08-05	anna	mv	5	groom
7	2023-08-05	groo	mv	7	groom
8	2023-08-05	nawi	mv	6	groom
9	2023-08-05	fig_	mv	7	groom
10	2023-08-05	anna	mv	6	groom
16	2023-08-06	groo	mv	7	groom
5	2023-08-12	groo	mv	7	groom
6	2023-08-12	nawi	mv	7	groom
7	2023-08-12	anna	mv	5	groom
8	2023-08-12	groo	mv	7	groom
9	2023-08-12	nawi	mv	7	groom
10	2023-08-12	anna	mv	5	groom
11	2023-08-12	fig_	mv	7	groom
5	2023-08-14	anna	mv	5	groom
6	2023-08-14	anna	mv	5	groom
5	2023-08-19	fig_	mv	6	groom
6	2023-08-19	groo	mv	8	groom
7	2023-08-19	nawi	mv	7	groom
8	2023-08-19	anna	mv	5	groom
4	2023-08-21	nawi	mv	7	groom
5	2023-08-21	fig_	mv	6	groom
6	2023-08-21	groo	mv	8	groom
9	2023-08-21	fig_	mv	6	groom
11	2023-08-21	nawi	mv	8	groom
8	2023-09-18	anna	mv	5	groom
9	2023-09-18	nawi	mv	6	groom
1	2023-09-20	groo	mv	8	groom
2	2023-09-20	fig_	mv	7	groom
3	2023-09-20	groo	mv	8	groom
4	2023-09-20	anna	mv	6	groom
13	2023-09-23	anna	mv	6	groom
14	2023-09-23	anna	mv	6	groom
15	2023-09-23	nawi	mv	6	groom
1	2023-09-27	fig_	mv	7	groom
2	2023-09-27	groo	mv	8	groom
3	2023-09-27	fig_	mv	7	groom
4	2023-09-27	nawi	mv	7	groom
5	2023-09-27	groo	mv	8	groom
11	2023-09-28	nawi	mv	7	groom
12	2023-09-28	nawi	mv	7	groom
14	2023-09-28	groo	mv	8	groom
15	2023-09-28	fig_	mv	7	groom
8	2023-09-29	anna	mv	6	groom
9	2023-09-29	groo	mv	8	groom
15	2023-10-02	anna	mv	6	groom
16	2023-10-02	nawi	mv	7	groom
13	2023-10-04	anna	mv	5	groom
5	2023-10-05	fig_	mv	7	groom
6	2023-10-05	groo	mv	8	groom
8	2023-10-05	anna	mv	6	groom
9	2023-10-05	nawi	mv	7	groom
8	2023-10-09	fig_	mv	6	groom
9	2023-10-09	groo	mv	8	groom
6	2023-10-11	nawi	mv	7	groom
7	2023-10-11	fig_	mv	6	groom
3	2023-10-13	fig_	mv	6	groom
4	2023-10-13	nawi	mv	7	groom
7	2023-10-15	nawi	mv	7	groom
8	2023-10-15	fig_	mv	6	groom
10	2023-10-20	fig_	mv	6	groom
12	2023-10-20	nawi	mv	7	groom
1	2023-10-21	groo	mv	7	groom
2	2023-10-21	groo	mv	7	groom
8	2023-10-23	fig_	mv	6	groom
3	2023-10-24	fig_	mv	6	groom
4	2023-10-24	nawi	mv	7	groom
14	2023-10-28	fig_	mv	6	groom
15	2023-10-28	nawi	mv	6	groom
16	2023-10-28	anna	mv	5	groom
10	2023-10-30	fig_	mv	6	groom
11	2023-11-04	nawi	mv	7	groom
2	2023-11-06	fig_	mv	6	groom
3	2023-11-06	anna	mv	5	groom
8	2023-11-07	nawi	mv	6	groom
9	2023-11-07	fig_	mv	7	groom
10	2023-11-07	anna	mv	6	groom
1	2023-11-13	fig_	mv	6	groom
2	2023-11-13	nawi	mv	6	groom
3	2023-11-13	anna	mv	5	groom
4	2023-11-13	fig_	mv	6	groom
4	2023-11-16	anna	mv	5	groom
5	2023-11-16	fig_	mv	6	groom
6	2023-11-16	nawi	mv	6	groom
12	2023-11-18	nawi	mv	6	groom
7	2023-11-20	nawi	mv	6	groom
8	2023-11-20	fig_	mv	7	groom
8	2023-11-21	anna	mv	5	groom
9	2023-11-21	nawi	mv	6	groom
10	2023-11-21	fig_	mv	6	groom
1	2023-11-24	fig_	mv	6	groom
2	2023-11-24	nawi	mv	6	groom
3	2023-11-24	anna	mv	5	groom
8	2023-11-24	fig_	mv	6	groom
15	2023-11-25	nawi	mv	7	groom
16	2023-11-25	fig_	mv	6	groom
8	2024-01-09	anna	mv	5	groom
9	2024-01-09	nawi	mv	6	groom
10	2024-01-09	fig_	mv	6	groom
1	2024-01-10	fig_	mv	7	groom
2	2024-01-10	nawi	mv	7	groom
3	2024-01-10	anna	mv	5	groom
8	2024-01-14	anna	mv	6	groom
9	2024-01-14	nawi	mv	6	groom
10	2024-01-14	fig_	mv	7	groom
11	2024-01-14	anna	mv	6	groom
12	2024-01-18	anna	mv	5	groom
1	2024-01-19	fig_	mv	7	groom
2	2024-01-19	nawi	mv	7	groom
3	2024-01-19	anna	mv	5	groom
12	2024-01-20	anna	mv	5	groom
13	2024-01-20	fig_	mv	7	groom
6	2024-01-21	nawi	mv	7	groom
7	2024-01-21	fig_	mv	7	groom
13	2024-01-22	anna	mv	5	groom
14	2024-01-22	fig_	mv	7	groom
15	2024-01-22	nawi	mv	7	groom
6	2024-01-24	fig_	mv	7	groom
7	2024-01-24	anna	mv	5	groom
5	2024-01-27	fig_	mv	7	groom
6	2024-01-27	nawi	mv	7	groom
7	2024-01-27	anna	mv	6	groom
11	2024-01-30	nawi	mv	7	groom
12	2024-01-30	anna	mv	5	groom
9	2024-01-31	fig_	mv	6	groom
10	2024-01-31	nawi	mv	7	groom
10	2024-02-01	nawi	mv	7	groom
11	2024-02-01	anna	mv	5	groom
12	2024-02-01	fig_	mv	7	groom
4	2024-02-02	fig_	mv	6	groom
4	2024-02-06	nawi	mv	8	groom
5	2024-02-06	fig_	mv	6	groom
6	2024-02-06	anna	mv	5	groom
14	2024-02-08	fig_	mv	6	groom
4	2024-02-09	anna	mv	5	groom
5	2024-02-09	nawi	mv	6	groom
6	2024-02-09	fig_	mv	6	groom
13	2024-02-11	fig_	mv	6	groom
1	2024-02-13	fig_	mv	6	groom
2	2024-02-13	nawi	mv	6	groom
3	2024-02-13	anna	mv	5	groom
15	2024-02-14	fig_	mv	6	groom
16	2024-02-14	anna	mv	5	groom
5	2024-02-17	nawi	mv	7	groom
6	2024-02-17	anna	mv	5	groom
7	2024-02-17	fig_	mv	7	groom
9	2024-02-18	fig_	mv	6	groom
10	2024-02-18	anna	mv	5	groom
3	2024-02-20	nawi	mv	6	groom
4	2024-02-20	fig_	mv	6	groom
12	2024-02-21	anna	mv	5	groom
13	2024-02-21	nawi	mv	7	groom
14	2024-02-21	fig_	mv	6	groom
1	2024-02-25	nawi	mv	6	groom
2	2024-02-25	anna	mv	5	groom
3	2024-02-25	fig_	mv	6	groom
16	2024-02-26	fig_	mv	6	groom
17	2024-02-26	nawi	mv	6	groom
5	2024-03-01	nawi	mv	7	groom
6	2024-03-01	fig_	mv	6	groom
7	2024-03-01	anna	mv	5	groom
5	2024-03-03	nawi	mv	6	groom
6	2024-03-03	fig_	mv	5	groom
12	2024-03-10	anna	mv	5	groom
13	2024-03-10	fig_	mv	5	groom
11	2024-03-12	anna	mv	5	groom
12	2024-03-12	fig_	mv	6	groom
9	2024-03-15	nawi	mv	6	groom
10	2024-03-15	fig_	mv	6	groom
11	2024-03-15	anna	mv	5	groom
4	2024-03-16	nawi	mv	7	groom
5	2024-03-17	fig_	mv	5	groom
1	2024-03-19	anna	mv	5	groom
2	2024-03-19	nawi	mv	6	groom
3	2024-03-19	fig_	mv	5	groom
1	2023-11-27	fig_	nt	6	groom
2	2023-11-27	fig_	nt	7	groom
1	2023-11-29	fig_	nt	7	groom
1	2023-11-30	fig_	nt	6	groom
2	2023-11-30	fig_	nt	7	groom
1	2023-12-01	fig_	nt	7	groom
1	2023-12-03	fig_	nt	7	groom
2	2023-12-03	fig_	nt	7	groom
1	2023-12-04	fig_	nt	7	groom
1	2023-12-06	nawi	nt	6	groom
2	2023-12-09	nawi	nt	6	groom
3	2023-12-09	nawi	nt	6	groom
2	2023-11-27	fig_	sunny	7	groom
