# Supplementary material for: A Direct Observation of Infanticide by a Female Free‐Ranging Dog (Canis familiaris) Supports the Resource Competition Hypothesis
Source: Ecol Evol. 2025 Dec 28;15(12):e72727. doi: 10.1002/ece3.72727 (PMC12998265; doi:10.1002/ece3.72727)
Supplement: Supplementary file 2 — Appendix S1: ece372727‐sup‐0001‐Supinfo01.zip. [file ECE3-15-e72727-s001.zip › body_condition_scores_groompack_supp_data_S8.xml]

<?xml version="1.0" encoding="UTF-8"?>
<eml:eml xmlns:eml="https://eml.ecoinformatics.org/eml-2.2.0" xmlns:xsi="http://www.w3.org/2001/XMLSchema-instance" xmlns:stmml="http://www.xml-cml.org/schema/stmml-1.2" packageId="a28d4c64-87ca-4824-a8ae-2dd4323c77d6" system="uuid" xsi:schemaLocation="https://eml.ecoinformatics.org/eml-2.2.0 https://eml.ecoinformatics.org/eml-2.2.0/eml.xsd">
  <dataset>
    <title>Body condition scores free-ranging dogs</title>
    <creator>
      <individualName>
        <givenName>Melissa</givenName>
        <surName>Vanderheyden</surName>
      </individualName>
      <organizationName>University of Veterinary Medicine, Vienna</organizationName>
      <electronicMailAddress>melissavanderheyden@hotmail.com</electronicMailAddress>
    </creator>
    <pubDate>2025</pubDate>
    <abstract>This dataset includes body condition scores recorded for a group of Moroccan free-ranging dogs between March23 and March24.</abstract>
    <coverage>
      <geographicCoverage>
        <geographicDescription>Morocco: Awrir, Tamraght, Taghazout</geographicDescription>
        <boundingCoordinates>
          <westBoundingCoordinate>-9.7</westBoundingCoordinate>
          <eastBoundingCoordinate>-9.67</eastBoundingCoordinate>
          <northBoundingCoordinate>30.54</northBoundingCoordinate>
          <southBoundingCoordinate>30.49</southBoundingCoordinate>
        </boundingCoordinates>
      </geographicCoverage>
      <temporalCoverage>
        <rangeOfDates>
          <beginDate>
            <calendarDate>2023-03-15</calendarDate>
          </beginDate>
          <endDate>
            <calendarDate>2024-03-19</calendarDate>
          </endDate>
        </rangeOfDates>
      </temporalCoverage>
      <taxonomicCoverage>
        <taxonomicClassification>
          <taxonRankName>Species</taxonRankName>
        </taxonomicClassification>
      </taxonomicCoverage>
    </coverage>
    <contact>
      <individualName>
        <givenName>Melissa</givenName>
        <surName>Vanderheyden</surName>
      </individualName>
      <organizationName>University of Veterinary Medicine, Vienna</organizationName>
      <electronicMailAddress>melissavanderheyden@hotmail.com</electronicMailAddress>
    </contact>
    <dataTable>
      <entityName>body_condition_scores_groompack.xlsx</entityName>
      <entityDescription>Body condition scores Groom pack</entityDescription>
      <attributeList>
        <attribute>
          <attributeName>protocol</attributeName>
          <attributeDefinition>Focal protocol number for each combination of day and observer</attributeDefinition>
          <storageType>float</storageType>
          <measurementScale>
            <ratio>
              <unit>
                <standardUnit>dimensionless</standardUnit>
              </unit>
              <numericDomain>
                <numberType>integer</numberType>
              </numericDomain>
            </ratio>
          </measurementScale>
        </attribute>
        <attribute>
          <attributeName>date</attributeName>
          <attributeDefinition>Date of the observation</attributeDefinition>
          <storageType>date</storageType>
          <measurementScale>
            <dateTime>
              <formatString>YYYY-MM-DD</formatString>
              <dateTimeDomain/>
            </dateTime>
          </measurementScale>
        </attribute>
        <attribute>
          <attributeName>id</attributeName>
          <attributeDefinition>Individual for which the body score was assessed</attributeDefinition>
          <storageType>string</storageType>
          <measurementScale>
            <nominal>
              <nonNumericDomain>
                <textDomain>
                  <definition>Individual for which the body score was assessed</definition>
                </textDomain>
              </nonNumericDomain>
            </nominal>
          </measurementScale>
        </attribute>
        <attribute>
          <attributeName>obs</attributeName>
          <attributeDefinition>Observer (NT/BC/MV)</attributeDefinition>
          <storageType>string</storageType>
          <measurementScale>
            <nominal>
              <nonNumericDomain>
                <textDomain>
                  <definition>Observer (NT/BC/MV)</definition>
                </textDomain>
              </nonNumericDomain>
            </nominal>
          </measurementScale>
        </attribute>
        <attribute>
          <attributeName>body_score</attributeName>
          <attributeDefinition>Body condition score between from 1 to 9, with 5 ideal weight</attributeDefinition>
          <storageType>float</storageType>
          <measurementScale>
            <ratio>
              <unit>
                <standardUnit>dimensionless</standardUnit>
              </unit>
              <numericDomain>
                <numberType>integer</numberType>
              </numericDomain>
            </ratio>
          </measurementScale>
        </attribute>
        <attribute>
          <attributeName>pack</attributeName>
          <attributeDefinition>Social group (in this case only Groom pack is included)</attributeDefinition>
          <storageType>string</storageType>
          <measurementScale>
            <nominal>
              <nonNumericDomain>
                <textDomain>
                  <definition>Social group (in this case only Groom pack is included)</definition>
                </textDomain>
              </nonNumericDomain>
            </nominal>
          </measurementScale>
        </attribute>
      </attributeList>
    </dataTable>
  </dataset>
</eml:eml>
