# Supplementary material for: A Direct Observation of Infanticide by a Female Free‐Ranging Dog (Canis familiaris) Supports the Resource Competition Hypothesis
Source: Ecol Evol. 2025 Dec 28;15(12):e72727. doi: 10.1002/ece3.72727 (PMC12998265; doi:10.1002/ece3.72727)
Supplement: Supplementary file 2 — Appendix S1: ece372727‐sup‐0001‐Supinfo01.zip. [file ECE3-15-e72727-s001.zip › Elo_bayes_supp_data_S11.R]

# Bayesian Elo + graph for Groompack
# EloRating.Bayes: https://github.com/gobbios/EloRating.Bayes/blob/main/vignettes/intro.Rmd

# Load packages, import data ----------------------------------------------------
library(EloRating.Bayes) 
library(here)
library(readxl)
library (tidyverse)

file_path <- here("data", "presence_for_elo.txt")
presence <- read.table(file_path, header = TRUE) 
presence$Date = as.Date(as.character(presence$Date)) # Correct date format


file_path <- here("data", "winner_loser_all_submissions.xlsx")
dominance <- read_excel(file_path, sheet = "Sheet 1") %>%
  #filter(Draw == FALSE) %>%    #Exclude draws or not
  group_by(DA_DP_number) %>%   # Find groups with both sm and gt
  mutate(both_present = all(c("gt", "sm") %in% type1)) %>% 
  # If loser shows both submission and greeting, only keep/count submission
  filter(!(both_present & type1 == "gt" & Draw == FALSE)) %>%  
  # Only keep the first of each interaction
  slice(1) %>%
  ungroup() %>%
  select(-both_present) %>% # remove temporary column
  mutate(Date = as.Date(Date, format = "%Y-%m-%d")) %>%
  arrange(Date)

file_path <- here("data", "adult_id.xlsx")
id_202403 <- read_excel(file_path, sheet = "all_20232024")

# 2. Filter individuals ----------------------------------------------
# Which individuals to include? 
all_focals <- id_202403 %>%
  filter(pack == "groom") %>%
  pull(id)

# Filter those out for dominance & presence
dominance <- dominance %>%
  filter(Winner %in% all_focals & Loser %in% all_focals)

dominance_id <- unique(c(dominance$Winner, dominance$Loser))

presence <- presence %>%
  select(Date, all_of(dominance_id)) # Only include id's from dominance


# 3. Match presence dates with dominance ---------------------------------------

# Specify the start and end dates
start_date <- min(dominance$Date)
end_date <- as.Date(ifelse(as.Date("2024-03-28") < as.Date(max(dominance$Date)),
                           as.Date("2024-03-28"), max(dominance$Date)), format = "%Y-%m-%d")


# Filter rows where the date is between start_date and end_date
dominance <- dominance %>%
  filter(Date >= start_date & Date <= end_date)
# Filter out only presence data for the range covered in dominance data
presence <- presence %>%
  filter(Date >= min(dominance$Date) & Date <= max(dominance$Date)) %>%
  mutate(Date = as.Date(Date, format = "%Y-%m-%d"))

# Convert to presence data frame for EloBayes
presenceB <- convert_presence(presence, dominance$Date)

# 4. All good for normal Elo? --------------------------------------------------
# Same range?
range(dominance$Date)
range(presence$Date)
# Same individuas?
unique(c(dominance$Winner, dominance$Loser))
colnames(presence)[-1]

# 5. Get Bayesian Elo scores --------------------------------------------------------

# With different interaction types: greetings (gt),strong (ssm) and weak (wsm) 
# submissions are indicated in the column 'type4'

standat <- prep_seq(winner = dominance$Winner, 
                    loser = dominance$Loser, 
                    Date = dominance$Date, 
                    presence = presenceB, 
                    draws = dominance$Draw, 
                    intensity = dominance$type4)

res <- elo_seq_bayes(standat = standat, quiet = TRUE, parallel_chains = 4, seed = 208)
summary(res)
# Extract Elo scores for target date
elo_data <- extract_elo_b(res, targetdate = "2023-12-21", make_summary = TRUE)
plot_scores(res, targetdate = "2023-12-21", color = TRUE)
plot_scores_longitudinal(res, unc_width = 0.89, resol = 60)


# 6. Extract posterior distribution for each day -----------------------

all_dates <- seq.Date(start_date, end_date, by = "day")

# Create data frame with posterior distribution for elo on each day
elo_data_3k <- purrr::map_dfr(all_dates, function(date) {
  # Extract Elo ratings for the current date
  temp <- extract_elo_b(res, targetdate = date, make_summary = TRUE)
  return(temp)
})
