# Supplementary material for: A Direct Observation of Infanticide by a Female Free‐Ranging Dog (Canis familiaris) Supports the Resource Competition Hypothesis
Source: Ecol Evol. 2025 Dec 28;15(12):e72727. doi: 10.1002/ece3.72727 (PMC12998265; doi:10.1002/ece3.72727)
Supplement: Supplementary file 2 — Appendix S1: ece372727‐sup‐0001‐Supinfo01.zip. [file ECE3-15-e72727-s001.zip › kinship_supp_data_S12.txt]

"IID1" "IID2" "PI_HAT" "Z0" "Z1" "Z2" "F_MISS_id1" "F_MISS_id2"
"123181" "pannic" "bermi" 0.6219 0.0065 0.7432 0.2503 0.001737 0.01978
"116971" "pain" "bermi" 0.619 0.0053 0.7515 0.2432 0.0009727 0.01978
"83016" "ness" "quik" 0.6186 0.0033 0.7562 0.2404 0.003391 0.03798
"76915" "lara" "wasma" 0.6086 0.1147 0.5534 0.3319 0.0005949 0.02234
"102488" "juv5_bastama_mar_22" "pup1_melaan_mar_24" 0.608 0.0039 0.7762 0.2199 0.0007425 0.001911
"81822" "tiny" "breeze" 0.6023 0.0035 0.7884 0.2081 0.001112 0.001003
"102553" "juv5_bastama_mar_22" "shosanna" 0.5863 0.2055 0.4164 0.3781 0.0007425 0.002727
"116944" "pain" "pannic" 0.5733 0.1691 0.5152 0.3157 0.0009727 0.001737
"95486" "nova" "croft" 0.5731 0.0058 0.8422 0.152 0.004698 0.003839
"102464" "juv5_bastama_mar_22" "bridget" 0.5636 0.1893 0.4942 0.3165 0.0007425 0.00135
"80170" "pup3_tofu_mar_22" "bermi" 0.5582 0.1745 0.5346 0.2909 0.003517 0.01978
"123526" "anna" "nawir" 0.5382 0.0064 0.9108 0.0828 0.006726 0.00175
"79906" "pup3_tofu_mar_22" "tiny" 0.5288 0.2511 0.4403 0.3086 0.003517 0.001112
"76922" "lara" "nova" 0.5161 0.0056 0.9566 0.0378 0.0005949 0.004698
"95539" "nova" "jaws" 0.5069 0.0059 0.9744 0.0196 0.004698 0.003474
"74882" "dora" "babouche" 0.506 0.0059 0.9763 0.0178 0.0008077 0.005133
"119942" "babouche" "mappy" 0.5042 0.241 0.5097 0.2494 0.005133 0.0008554
"74925" "dora" "mappy" 0.5035 0.0069 0.9792 0.0139 0.0008077 0.0008554
"24330" "ora" "maria" 0.5033 0.0081 0.9773 0.0147 0.006813 0.01648
"83718" "homer" "onil" 0.5 0 1 0 0.001598 0.0868
"93632" "wasma" "nova" 0.4994 0.0079 0.9855 0.0067 0.02234 0.004698
"95426" "nova" "dymphna" 0.4974 0.0078 0.9896 0.0026 0.004698 0.01343
"81943" "tiny" "bermi" 0.489 0.2871 0.4477 0.2651 0.001112 0.01978
"102559" "juv5_bastama_mar_22" "pup3_apollo_feb_24" 0.4752 0.328 0.3936 0.2783 0.0007425 0.002675
"116193" "bridget" "shosanna" 0.4736 0.2958 0.4612 0.243 0.00135 0.002727
"116199" "bridget" "pup3_apollo_feb_24" 0.4732 0.3057 0.4421 0.2522 0.00135 0.002675
"113519" "breeze" "pannic" 0.4729 0.3773 0.2997 0.323 0.001003 0.001737
"24574" "ora" "nawir" 0.4702 0.2829 0.4938 0.2233 0.006813 0.00175
"113450" "breeze" "pain" 0.4623 0.3872 0.301 0.3118 0.001003 0.0009727
"119037" "pup1_melaan_mar_24" "shosanna" 0.4476 0.3344 0.4362 0.2295 0.001911 0.002727
"81847" "tiny" "pain" 0.4193 0.4178 0.326 0.2563 0.001112 0.0009727
"80074" "pup3_tofu_mar_22" "pain" 0.4191 0.3845 0.3927 0.2227 0.003517 0.0009727
"81916" "tiny" "pannic" 0.4169 0.4005 0.3651 0.2344 0.001112 0.001737
"80143" "pup3_tofu_mar_22" "pannic" 0.4045 0.4116 0.3677 0.2207 0.003517 0.001737
"80049" "pup3_tofu_mar_22" "breeze" 0.404 0.4123 0.3674 0.2203 0.003517 0.001003
"123853" "shosanna" "pup3_apollo_feb_24" 0.3914 0.3518 0.5135 0.1347 0.002727 0.002675
"113546" "breeze" "bermi" 0.3808 0.43 0.3785 0.1915 0.001003 0.01978
"116128" "bridget" "pup1_melaan_mar_24" 0.3774 0.4412 0.3628 0.196 0.00135 0.001911
"79922" "pup3_tofu_mar_22" "onil" 0.3591 0.2819 0.7181 0 0.003517 0.0868
"2437" "pup4_groom_2020" "nawir" 0.3588 0.4182 0.446 0.1358 0.000647 0.00175
"86399" "onil" "pain" 0.3518 0.2963 0.7037 0 0.0868 0.0009727
"86468" "onil" "pannic" 0.3451 0.3097 0.6903 0 0.0868 0.001737
"119043" "pup1_melaan_mar_24" "pup3_apollo_feb_24" 0.3418 0.4717 0.373 0.1553 0.001911 0.002675
"86495" "onil" "bermi" 0.3403 0.3194 0.6806 0 0.0868 0.01978
"2037" "pup4_groom_2020" "ora" 0.3272 0.4553 0.4351 0.1096 0.000647 0.006813
"81695" "tiny" "onil" 0.3256 0.3487 0.6513 0 0.001112 0.0868
"119447" "croft" "jaws" 0.3155 0.4106 0.5477 0.0417 0.003839 0.003474
"96365" "papaya" "pup1_citrus_sep_23" 0.315 0.4042 0.5616 0.0343 0.0007382 0.000673
"5684" "shae" "papaya" 0.3105 0.4188 0.5414 0.0398 0.0009944 0.0007382
"111499" "dymphna" "nawir" 0.3056 0.4047 0.5793 0.016 0.01343 0.00175
"83729" "homer" "brin" 0.3037 0.512 0.3686 0.1193 0.001598 0.003474
"77061" "lara" "croft" 0.3021 0.4294 0.5371 0.0336 0.0005949 0.003839
"111444" "dymphna" "croft" 0.2979 0.4323 0.5395 0.0282 0.01343 0.003839
"93771" "wasma" "croft" 0.2975 0.4049 0.5951 0 0.02234 0.003839
"111497" "dymphna" "jaws" 0.2924 0.4325 0.5503 0.0172 0.01343 0.003474
"86374" "onil" "breeze" 0.2922 0.4156 0.5844 0 0.0868 0.001003
"24550" "ora" "pup1_cruz_apr_24" 0.2903 0.4753 0.4689 0.0558 0.006813 0.00119
"77001" "lara" "dymphna" 0.2782 0.4437 0.5563 0 0.0005949 0.01343
"93824" "wasma" "jaws" 0.2759 0.4482 0.5518 0 0.02234 0.003474
"77114" "lara" "jaws" 0.2758 0.4747 0.4991 0.0262 0.0005949 0.003474
"5740" "shae" "pup1_citrus_sep_23" 0.2718 0.4695 0.5175 0.013 0.0009944 0.000673
"24573" "ora" "anna" 0.265 0.5641 0.342 0.094 0.006813 0.006726
"5645" "shae" "onil" 0.257 0.486 0.514 0 0.0009944 0.0868
"122146" "pup1_cruz_apr_24" "nawir" 0.2501 0.6095 0.281 0.1096 0.00119 0.00175
"111498" "dymphna" "anna" 0.2493 0.5261 0.4492 0.0247 0.01343 0.006726
"82216" "maria" "nawir" 0.2449 0.5426 0.425 0.0324 0.01648 0.00175
"86258" "onil" "brin" 0.2442 0.5116 0.4884 0 0.0868 0.003474
"93711" "wasma" "dymphna" 0.228 0.544 0.456 0 0.02234 0.01343
"2413" "pup4_groom_2020" "pup1_cruz_apr_24" 0.2207 0.6186 0.3215 0.0599 0.000647 0.00119
"86618" "pale" "pup1_citrus_sep_23" 0.2197 0.5809 0.399 0.0202 0.0006209 0.000673
"86286" "onil" "papaya" 0.2147 0.5707 0.4293 0 0.0868 0.0007382
"86342" "onil" "pup1_citrus_sep_23" 0.2076 0.5848 0.4152 0 0.0868 0.000673
"2434" "pup4_groom_2020" "dacia" 0.2051 0.673 0.2437 0.0833 0.000647 0.001555
"122143" "pup1_cruz_apr_24" "dacia" 0.2023 0.6706 0.2543 0.0751 0.00119 0.001555
"123427" "dacia" "nawir" 0.1979 0.6822 0.2398 0.078 0.001555 0.00175
"5815" "shae" "pup1_melaan_mar_24" 0.1968 0.7325 0.1414 0.1261 0.0009944 0.001911
"95461" "nova" "emma" 0.1938 0.629 0.3543 0.0167 0.004698 0.0007555
"86452" "onil" "pup1_cruz_apr_24" 0.1918 0.6163 0.3837 0 0.0868 0.00119
"79913" "pup3_tofu_mar_22" "homer" 0.1878 0.7773 0.0699 0.1528 0.003517 0.001598
"86361" "onil" "dymphna" 0.1874 0.6252 0.3748 0 0.0868 0.01343
"86396" "onil" "emma" 0.185 0.63 0.37 0 0.0868 0.0007555
"81987" "maria" "onil" 0.1848 0.6304 0.3696 0 0.01648 0.0868
"2193" "pup4_groom_2020" "maria" 0.1833 0.6401 0.3532 0.0067 0.000647 0.01648
"24571" "ora" "dacia" 0.1828 0.7075 0.2195 0.073 0.006813 0.001555
"2436" "pup4_groom_2020" "anna" 0.1825 0.705 0.225 0.0699 0.000647 0.006726
"86406" "onil" "quik" 0.18 0.64 0.36 0 0.0868 0.03798
"86330" "onil" "ibis" 0.1755 0.649 0.351 0 0.0868 0.04367
"2208" "pup4_groom_2020" "onil" 0.174 0.6519 0.3481 0 0.000647 0.0868
"86426" "onil" "babouche" 0.1713 0.6573 0.3427 0 0.0868 0.005133
"76887" "lara" "onil" 0.1697 0.6607 0.3393 0 0.0005949 0.0868
"82215" "maria" "anna" 0.1688 0.6883 0.2856 0.026 0.01648 0.006726
"86275" "onil" "wasma" 0.1681 0.6637 0.3363 0 0.0868 0.02234
"83870" "homer" "pain" 0.1679 0.8321 0 0.1679 0.001598 0.0009727
"24345" "ora" "onil" 0.1632 0.6735 0.3265 0 0.006813 0.0868
"24459" "ora" "dymphna" 0.1622 0.6942 0.2874 0.0185 0.006813 0.01343
"82857" "ness" "onil" 0.1622 0.6757 0.3243 0 0.003391 0.0868
"82101" "maria" "dymphna" 0.1604 0.6792 0.3208 0 0.01648 0.01343
"86469" "onil" "mappy" 0.1604 0.6793 0.3207 0 0.0868 0.0008554
"83845" "homer" "breeze" 0.16 0.84 0 0.16 0.001598 0.001003
"74703" "dora" "onil" 0.1595 0.6811 0.3189 0 0.0008077 0.0868
"86282" "onil" "nova" 0.1593 0.6813 0.3187 0 0.0868 0.004698
"86248" "onil" "pale" 0.1588 0.6824 0.3176 0 0.0868 0.0006209
"111419" "dymphna" "emma" 0.1574 0.689 0.3073 0.0037 0.01343 0.0007555
"81686" "tiny" "homer" 0.1564 0.8436 0 0.1564 0.001112 0.001598
"82192" "maria" "pup1_cruz_apr_24" 0.1544 0.7255 0.2402 0.0343 0.01648 0.00119
"86474" "onil" "jaws" 0.154 0.6919 0.3081 0 0.0868 0.003474
"5623" "shae" "pup3_tofu_mar_22" 0.1537 0.7143 0.264 0.0217 0.0009944 0.003517
"83966" "homer" "bermi" 0.1512 0.8213 0.0551 0.1236 0.001598 0.01978
"83939" "homer" "pannic" 0.1479 0.8521 0 0.1479 0.001598 0.001737
"80127" "pup3_tofu_mar_22" "pup1_cruz_apr_24" 0.1476 0.7641 0.1768 0.0592 0.003517 0.00119
"86476" "onil" "nawir" 0.135 0.73 0.27 0 0.0868 0.00175
"77036" "lara" "emma" 0.1342 0.7498 0.2319 0.0182 0.0005949 0.0007555
"86421" "onil" "croft" 0.1327 0.7345 0.2655 0 0.0868 0.003839
"81900" "tiny" "pup1_cruz_apr_24" 0.1324 0.8111 0.113 0.0759 0.001112 0.00119
"116572" "emma" "jaws" 0.1301 0.7676 0.2046 0.0278 0.0007555 0.003474
"2322" "pup4_groom_2020" "dymphna" 0.1299 0.7476 0.2451 0.0073 0.000647 0.01343
"86475" "onil" "anna" 0.126 0.7481 0.2519 0 0.0868 0.006726
"111475" "dymphna" "pup1_cruz_apr_24" 0.1251 0.764 0.2216 0.0143 0.01343 0.00119
"122145" "pup1_cruz_apr_24" "anna" 0.1227 0.8455 0.0637 0.0908 0.00119 0.006726
"86488" "onil" "pup3_apollo_feb_24" 0.116 0.768 0.232 0 0.0868 0.002675
"116928" "pain" "pup1_cruz_apr_24" 0.1155 0.8845 0 0.1155 0.0009727 0.00119
"5893" "shae" "bermi" 0.1152 0.7786 0.2124 0.009 0.0009944 0.01978
"116519" "emma" "croft" 0.1146 0.8036 0.1634 0.0329 0.0007555 0.003839
"82213" "maria" "dacia" 0.1132 0.8136 0.1464 0.04 0.01648 0.001555
"123426" "dacia" "anna" 0.1123 0.8874 7e-04 0.1119 0.001555 0.006726
"5866" "shae" "pannic" 0.1105 0.8667 0.0456 0.0877 0.0009944 0.001737
"113503" "breeze" "pup1_cruz_apr_24" 0.1084 0.8916 0 0.1084 0.001003 0.00119
"79933" "pup3_tofu_mar_22" "brin" 0.106 0.8829 0.0222 0.0949 0.003517 0.003474
"5797" "shae" "pain" 0.102 0.8639 0.0683 0.0679 0.0009944 0.0009727
"86473" "onil" "dacia" 0.1012 0.7976 0.2024 0 0.0868 0.001555
"105911" "ibis" "quik" 0.1005 0.7989 0.2011 0 0.04367 0.03798
"5629" "shae" "tiny" 0.0997 0.8514 0.0978 0.0508 0.0009944 0.001112
"122165" "pup1_cruz_apr_24" "bermi" 0.0986 0.8342 0.1342 0.0315 0.00119 0.01978
"122138" "pup1_cruz_apr_24" "pannic" 0.0921 0.9079 0 0.0921 0.00119 0.001737
"79961" "pup3_tofu_mar_22" "papaya" 0.0906 0.838 0.1428 0.0192 0.003517 0.0007382
"111496" "dymphna" "dacia" 0.0895 0.8659 0.0893 0.0449 0.01343 0.001555
"96491" "papaya" "pannic" 0.0894 0.9106 0 0.0894 0.0007382 0.001737
"81706" "tiny" "brin" 0.0874 0.9126 0 0.0874 0.001112 0.003474
"82070" "maria" "ibis" 0.0848 0.8303 0.1697 0 0.01648 0.04367
"93680" "wasma" "ibis" 0.0828 0.8345 0.1655 0 0.02234 0.04367
"105866" "ibis" "dymphna" 0.0804 0.8391 0.1609 0 0.04367 0.01343
"82940" "ness" "ibis" 0.0801 0.8398 0.1602 0 0.003391 0.04367
"96518" "papaya" "bermi" 0.0794 0.8561 0.1289 0.015 0.0007382 0.01978
"105979" "ibis" "jaws" 0.079 0.8419 0.1581 0 0.04367 0.003474
"74786" "dora" "ibis" 0.0787 0.8425 0.1575 0 0.0008077 0.04367
"80017" "pup3_tofu_mar_22" "pup1_citrus_sep_23" 0.0786 0.8564 0.1299 0.0137 0.003517 0.000673
"106000" "ibis" "bermi" 0.0783 0.8434 0.1566 0 0.04367 0.01978
"105847" "ibis" "pup1_citrus_sep_23" 0.0772 0.8456 0.1544 0 0.04367 0.000673
"96511" "papaya" "pup3_apollo_feb_24" 0.0753 0.9161 0.017 0.0668 0.0007382 0.002675
"76970" "lara" "ibis" 0.0726 0.8548 0.1452 0 0.0005949 0.04367
"96353" "papaya" "ibis" 0.0721 0.8558 0.1442 0 0.0007382 0.04367
"81734" "tiny" "papaya" 0.0712 0.9288 0 0.0712 0.001112 0.0007382
"5886" "shae" "pup3_apollo_feb_24" 0.0671 0.9329 0 0.0671 0.0009944 0.002675
"105974" "ibis" "mappy" 0.0668 0.8664 0.1336 0 0.04367 0.0008554
"105901" "ibis" "emma" 0.0654 0.8693 0.1307 0 0.04367 0.0007555
"105931" "ibis" "babouche" 0.0652 0.8696 0.1304 0 0.04367 0.005133
"116571" "emma" "dacia" 0.064 0.936 0 0.064 0.0007555 0.001555
"108250" "pup1_citrus_sep_23" "bermi" 0.0631 0.8857 0.1023 0.012 0.000673 0.01978
"86606" "pale" "ibis" 0.0622 0.8755 0.1245 0 0.0006209 0.04367
"80005" "pup3_tofu_mar_22" "ibis" 0.0618 0.8764 0.1236 0 0.003517 0.04367
"24504" "ora" "quik" 0.0614 0.9386 0 0.0614 0.006813 0.03798
"117799" "quik" "nawir" 0.061 0.939 0 0.061 0.03798 0.00175
"89476" "brin" "bermi" 0.0597 0.9197 0.0411 0.0392 0.003474 0.01978
"5728" "shae" "ibis" 0.0596 0.8808 0.1192 0 0.0009944 0.04367
"108161" "pup1_citrus_sep_23" "quik" 0.0592 0.9099 0.0619 0.0282 0.000673 0.03798
"82146" "maria" "quik" 0.0585 0.8898 0.1033 0.0069 0.01648 0.03798
"111429" "dymphna" "quik" 0.0583 0.9022 0.079 0.0188 0.01343 0.03798
"117797" "quik" "jaws" 0.0583 0.9095 0.0644 0.0261 0.03798 0.003474
"74862" "dora" "quik" 0.0573 0.9227 0.0401 0.0372 0.0008077 0.03798
"108243" "pup1_citrus_sep_23" "pup3_apollo_feb_24" 0.0567 0.9433 0 0.0567 0.000673 0.002675
"117775" "quik" "pup1_cruz_apr_24" 0.0563 0.9437 0 0.0563 0.03798 0.00119
"116504" "emma" "quik" 0.055 0.9212 0.0476 0.0312 0.0007555 0.03798
"117744" "quik" "croft" 0.0547 0.9453 0 0.0547 0.03798 0.003839
"96429" "papaya" "quik" 0.0543 0.9186 0.0542 0.0272 0.0007382 0.03798
"5804" "shae" "quik" 0.0541 0.9322 0.0274 0.0404 0.0009944 0.03798
"82136" "maria" "emma" 0.0541 0.8937 0.1044 0.0019 0.01648 0.0007555
"81790" "tiny" "pup1_citrus_sep_23" 0.0519 0.9481 0 0.0519 0.001112 0.000673
"105957" "ibis" "pup1_cruz_apr_24" 0.0516 0.8967 0.1033 0 0.04367 0.00119
"2291" "pup4_groom_2020" "ibis" 0.0484 0.9033 0.0967 0 0.000647 0.04367
"108116" "pup1_citrus_sep_23" "dymphna" 0.0484 0.9033 0.0967 0 0.000673 0.01343
"93756" "wasma" "quik" 0.0478 0.9095 0.0855 0.005 0.02234 0.03798
"86682" "pale" "quik" 0.0475 0.9418 0.0213 0.0369 0.0006209 0.03798
"82971" "ness" "dymphna" 0.0468 0.9064 0.0936 0 0.003391 0.01343
"95395" "nova" "ibis" 0.0468 0.9064 0.0936 0 0.004698 0.04367
"2367" "pup4_groom_2020" "quik" 0.0448 0.9482 0.014 0.0378 0.000647 0.03798
"117792" "quik" "mappy" 0.0448 0.9499 0.0106 0.0396 0.03798 0.0008554
"93746" "wasma" "emma" 0.0444 0.9112 0.0888 0 0.02234 0.0007555
"117749" "quik" "babouche" 0.0444 0.9521 0.0071 0.0408 0.03798 0.005133
"117818" "quik" "bermi" 0.0434 0.9498 0.0136 0.0366 0.03798 0.01978
"96384" "papaya" "dymphna" 0.0431 0.9138 0.0862 0 0.0007382 0.01343
"108229" "pup1_citrus_sep_23" "jaws" 0.0429 0.9356 0.043 0.0214 0.000673 0.003474
"96419" "papaya" "emma" 0.0427 0.9407 0.0332 0.0261 0.0007382 0.0007555
"77046" "lara" "quik" 0.0424 0.9576 0 0.0424 0.0005949 0.03798
"82082" "maria" "pup1_citrus_sep_23" 0.0422 0.927 0.0616 0.0114 0.01648 0.000673
"108151" "pup1_citrus_sep_23" "emma" 0.0421 0.9356 0.0446 0.0198 0.000673 0.0007555
"24440" "ora" "pup1_citrus_sep_23" 0.0418 0.9582 0 0.0418 0.006813 0.000673
"108207" "pup1_citrus_sep_23" "pup1_cruz_apr_24" 0.0412 0.9588 0 0.0412 0.000673 0.00119
"93692" "wasma" "pup1_citrus_sep_23" 0.0403 0.9194 0.0806 0 0.02234 0.000673
"5850" "shae" "pup1_cruz_apr_24" 0.0401 0.9599 0 0.0401 0.0009944 0.00119
"95471" "nova" "quik" 0.0396 0.9573 0.0062 0.0365 0.004698 0.03798
"82952" "ness" "pup1_citrus_sep_23" 0.0384 0.9393 0.0445 0.0161 0.003391 0.000673
"105926" "ibis" "croft" 0.038 0.9241 0.0759 0 0.04367 0.003839
"82015" "maria" "wasma" 0.0377 0.9245 0.0755 0 0.01648 0.02234
"86750" "pale" "jaws" 0.0377 0.9463 0.032 0.0218 0.0006209 0.003474
"81778" "tiny" "ibis" 0.0375 0.925 0.075 0 0.001112 0.04367
"80081" "pup3_tofu_mar_22" "quik" 0.0373 0.9627 0 0.0373 0.003517 0.03798
"2357" "pup4_groom_2020" "emma" 0.0359 0.9641 0 0.0359 0.000647 0.0007555
"82885" "ness" "wasma" 0.0355 0.9291 0.0709 0 0.003391 0.02234
"86637" "pale" "dymphna" 0.0354 0.9292 0.0708 0 0.0006209 0.01343
"96497" "papaya" "jaws" 0.0346 0.9541 0.0226 0.0233 0.0007382 0.003474
"2303" "pup4_groom_2020" "pup1_citrus_sep_23" 0.0342 0.9658 0 0.0342 0.000647 0.000673
"82022" "maria" "nova" 0.0341 0.9319 0.0681 0 0.01648 0.004698
"74930" "dora" "jaws" 0.0327 0.9673 0 0.0327 0.0008077 0.003474
"81988" "maria" "pale" 0.0327 0.9346 0.0654 0 0.01648 0.0006209
"76982" "lara" "pup1_citrus_sep_23" 0.0321 0.9472 0.0414 0.0115 0.0005949 0.000673
"81975" "maria" "ness" 0.0318 0.9386 0.0593 0.0021 0.01648 0.003391
"5759" "shae" "dymphna" 0.0313 0.9374 0.0626 0 0.0009944 0.01343
"5794" "shae" "emma" 0.0309 0.9489 0.0404 0.0107 0.0009944 0.0007555
"93636" "wasma" "papaya" 0.0306 0.9389 0.0611 0 0.02234 0.0007382
"74731" "dora" "wasma" 0.0294 0.9412 0.0588 0 0.0008077 0.02234
"83084" "ness" "jaws" 0.0294 0.9638 0.0136 0.0225 0.003391 0.003474
"82858" "ness" "pale" 0.0293 0.9596 0.0222 0.0182 0.003391 0.0006209
"74852" "dora" "emma" 0.0283 0.9717 0 0.0283 0.0008077 0.0007555
"5673" "shae" "wasma" 0.0282 0.9436 0.0564 0 0.0009944 0.02234
"82026" "maria" "papaya" 0.0278 0.9532 0.0379 0.0089 0.01648 0.0007382
"74691" "dora" "ness" 0.0274 0.9726 0 0.0274 0.0008077 0.003391
"74798" "dora" "pup1_citrus_sep_23" 0.0268 0.9616 0.0231 0.0153 0.0008077 0.000673
"105981" "ibis" "nawir" 0.0267 0.9465 0.0535 0 0.04367 0.00175
"95407" "nova" "pup1_citrus_sep_23" 0.0265 0.9687 0.0096 0.0217 0.004698 0.000673
"74704" "dora" "pale" 0.0264 0.9736 0 0.0264 0.0008077 0.0006209
"24428" "ora" "ibis" 0.0259 0.9482 0.0518 0 0.006813 0.04367
"2209" "pup4_groom_2020" "pale" 0.0258 0.9742 0 0.0258 0.000647 0.0006209
"2196" "pup4_groom_2020" "ness" 0.0257 0.9743 0 0.0257 0.000647 0.003391
"82161" "maria" "croft" 0.0254 0.9746 0 0.0254 0.01648 0.003839
"86771" "pale" "bermi" 0.0254 0.9746 0 0.0254 0.0006209 0.01978
"95351" "nova" "papaya" 0.0249 0.9751 0 0.0249 0.004698 0.0007382
"93776" "wasma" "babouche" 0.0236 0.9528 0.0472 0 0.02234 0.005133
"82214" "maria" "jaws" 0.0224 0.9628 0.0297 0.0075 0.01648 0.003474
"76872" "lara" "maria" 0.0217 0.9567 0.0433 0 0.0005949 0.01648
"5872" "shae" "jaws" 0.0214 0.9786 0 0.0214 0.0009944 0.003474
"74688" "dora" "maria" 0.021 0.9756 0.0069 0.0175 0.0008077 0.01648
"74671" "dora" "lara" 0.0206 0.9764 0.0059 0.0177 0.0008077 0.0005949
"76926" "lara" "papaya" 0.0202 0.9738 0.0121 0.0141 0.0005949 0.0007382
"2176" "pup4_groom_2020" "lara" 0.0197 0.9803 0 0.0197 0.000647 0.0005949
"86672" "pale" "emma" 0.0196 0.9804 0 0.0196 0.0006209 0.0007555
"83006" "ness" "emma" 0.0195 0.9805 0 0.0195 0.003391 0.0007555
"5633" "shae" "ness" 0.0194 0.9806 0 0.0194 0.0009944 0.003391
"76875" "lara" "ness" 0.0188 0.9812 0 0.0188 0.0005949 0.003391
"82892" "ness" "nova" 0.0187 0.9803 0.0019 0.0177 0.003391 0.004698
"5606" "shae" "dora" 0.0182 0.9818 0 0.0182 0.0009944 0.0008077
"119947" "babouche" "jaws" 0.018 0.9793 0.0055 0.0152 0.005133 0.003474
"5630" "shae" "maria" 0.0178 0.9645 0.0355 0 0.0009944 0.01648
"5613" "shae" "lara" 0.0171 0.9658 0.0342 0 0.0009944 0.0005949
"76888" "lara" "pale" 0.0161 0.9839 0 0.0161 0.0005949 0.0006209
"86551" "pale" "wasma" 0.0159 0.9682 0.0318 0 0.0006209 0.02234
"93819" "wasma" "mappy" 0.0155 0.9689 0.0311 0 0.02234 0.0008554
"111449" "dymphna" "babouche" 0.013 0.9739 0.0261 0 0.01343 0.005133
"108181" "pup1_citrus_sep_23" "babouche" 0.0128 0.9872 0 0.0128 0.000673 0.005133
"2236" "pup4_groom_2020" "wasma" 0.0126 0.9748 0.0252 0 0.000647 0.02234
"74817" "dora" "dymphna" 0.0125 0.9788 0.0174 0.0038 0.0008077 0.01343
"83105" "ness" "bermi" 0.0122 0.986 0.0037 0.0103 0.003391 0.01978
"96449" "papaya" "babouche" 0.012 0.988 0 0.012 0.0007382 0.005133
"80036" "pup3_tofu_mar_22" "dymphna" 0.0118 0.9848 0.0067 0.0085 0.003517 0.01343
"77066" "lara" "babouche" 0.0115 0.983 0.0109 0.006 0.0005949 0.005133
"82209" "maria" "mappy" 0.0102 0.9854 0.0088 0.0058 0.01648 0.0008554
"111518" "dymphna" "bermi" 0.0102 0.9825 0.0146 0.0029 0.01343 0.01978
"5646" "shae" "pale" 0.0094 0.9906 0 0.0094 0.0009944 0.0006209
"93845" "wasma" "bermi" 0.0091 0.9818 0.0182 0 0.02234 0.01978
"82166" "maria" "babouche" 0.0079 0.9921 0 0.0079 0.01648 0.005133
"111492" "dymphna" "mappy" 0.0062 0.9876 0.0124 0 0.01343 0.0008554
"5824" "shae" "babouche" 0.0059 0.9923 0.0035 0.0042 0.0009944 0.005133
