# Supplementary material for: A Direct Observation of Infanticide by a Female Free‐Ranging Dog (Canis familiaris) Supports the Resource Competition Hypothesis
Source: Ecol Evol. 2025 Dec 28;15(12):e72727. doi: 10.1002/ece3.72727 (PMC12998265; doi:10.1002/ece3.72727)
Supplement: Supplementary file 2 — Appendix S1: ece372727‐sup‐0001‐Supinfo01.zip. [file ECE3-15-e72727-s001.zip › kinship_supp_data_S12.xml]

<?xml version="1.0" encoding="UTF-8"?>
<eml:eml xmlns:eml="https://eml.ecoinformatics.org/eml-2.2.0" xmlns:xsi="http://www.w3.org/2001/XMLSchema-instance" xmlns:stmml="http://www.xml-cml.org/schema/stmml-1.2" packageId="067fcbd6-d2e3-4465-8359-c270fc964e23" system="uuid" xsi:schemaLocation="https://eml.ecoinformatics.org/eml-2.2.0 https://eml.ecoinformatics.org/eml-2.2.0/eml.xsd">
  <dataset>
    <title>Kinship</title>
    <creator>
      <individualName>
        <givenName>Melissa</givenName>
        <surName>Vanderheyden</surName>
      </individualName>
      <organizationName>University of Veterinary Medicine, Vienna</organizationName>
      <electronicMailAddress>melissavanderheyden@hotmail.com</electronicMailAddress>
    </creator>
    <pubDate>2025</pubDate>
    <abstract>This dataset includes kinship data of Moroccan free-ranging dogs</abstract>
    <coverage>
      <geographicCoverage>
        <geographicDescription>Morocco: Awrir, Tamraght, Taghazout</geographicDescription>
        <boundingCoordinates>
          <westBoundingCoordinate>-9.7</westBoundingCoordinate>
          <eastBoundingCoordinate>-9.67</eastBoundingCoordinate>
          <northBoundingCoordinate>30.54</northBoundingCoordinate>
          <southBoundingCoordinate>30.49</southBoundingCoordinate>
        </boundingCoordinates>
      </geographicCoverage>
      <temporalCoverage>
        <rangeOfDates>
          <beginDate>
            <calendarDate>2022-12-14</calendarDate>
          </beginDate>
          <endDate>
            <calendarDate>2024-05-30</calendarDate>
          </endDate>
        </rangeOfDates>
      </temporalCoverage>
      <taxonomicCoverage>
        <taxonomicClassification>
          <taxonRankName>Species</taxonRankName>
        </taxonomicClassification>
      </taxonomicCoverage>
    </coverage>
    <contact>
      <individualName>
        <givenName>Melissa</givenName>
        <surName>Vanderheyden</surName>
      </individualName>
      <organizationName>University of Veterinary Medicine, Vienna</organizationName>
      <electronicMailAddress>melissavanderheyden@hotmail.com</electronicMailAddress>
    </contact>
    <dataTable>
      <entityName>kinship.txt</entityName>
      <entityDescription>relatedness between included individuals</entityDescription>
      <attributeList>
        <attribute>
          <attributeName>IID1</attributeName>
          <attributeDefinition>Identifier for the first individual in the pair</attributeDefinition>
          <storageType>string</storageType>
          <measurementScale>
            <nominal>
              <nonNumericDomain>
                <textDomain>
                  <definition>Date on which presence / absence is shown</definition>
                </textDomain>
              </nonNumericDomain>
            </nominal>
          </measurementScale>
        </attribute>
        <attribute>
          <attributeName>IID2</attributeName>
          <attributeDefinition>Identifier for the second individual in the pair</attributeDefinition>
          <storageType>string</storageType>
          <measurementScale>
            <nominal>
              <nonNumericDomain>
                <textDomain>
                  <definition>Presence (1) or absence (0) of individuals (i-n)</definition>
                </textDomain>
              </nonNumericDomain>
            </nominal>
          </measurementScale>
        </attribute>
        <attribute>
          <attributeName>PI_HAT</attributeName>
          <attributeDefinition>Quanitfies relatedness of IID1 and IID2</attributeDefinition>
          <storageType>float</storageType>
          <measurementScale>
            <ratio>
              <unit>
                <standardUnit>dimensionless</standardUnit>
              </unit>
              <numericDomain>
                <numberType>real</numberType>
              </numericDomain>
            </ratio>
          </measurementScale>
        </attribute>
        <attribute>
          <attributeName>Z0</attributeName>
          <attributeDefinition>Probability that the pair shares 0 alleles identical 
                          by descent (IBD) at a given locus</attributeDefinition>
          <storageType>float</storageType>
          <measurementScale>
            <ratio>
              <unit>
                <standardUnit>dimensionless</standardUnit>
              </unit>
              <numericDomain>
                <numberType>real</numberType>
              </numericDomain>
            </ratio>
          </measurementScale>
        </attribute>
        <attribute>
          <attributeName>Z1</attributeName>
          <attributeDefinition>Probability that the pair shares 1 allele identical 
                          by descent (IBD) at a given locus</attributeDefinition>
          <storageType>float</storageType>
          <measurementScale>
            <ratio>
              <unit>
                <standardUnit>dimensionless</standardUnit>
              </unit>
              <numericDomain>
                <numberType>real</numberType>
              </numericDomain>
            </ratio>
          </measurementScale>
        </attribute>
        <attribute>
          <attributeName>Z2</attributeName>
          <attributeDefinition>Probability that the pair shares 2 alleles identical 
                          by descent (IBD) at a given locus</attributeDefinition>
          <storageType>float</storageType>
          <measurementScale>
            <ratio>
              <unit>
                <standardUnit>dimensionless</standardUnit>
              </unit>
              <numericDomain>
                <numberType>real</numberType>
              </numericDomain>
            </ratio>
          </measurementScale>
        </attribute>
        <attribute>
          <attributeName>F_MISS_id1</attributeName>
          <attributeDefinition>Fraction of missing data for individual 1</attributeDefinition>
          <storageType>float</storageType>
          <measurementScale>
            <ratio>
              <unit>
                <standardUnit>dimensionless</standardUnit>
              </unit>
              <numericDomain>
                <numberType>real</numberType>
              </numericDomain>
            </ratio>
          </measurementScale>
        </attribute>
        <attribute>
          <attributeName>F_MISS_id2</attributeName>
          <attributeDefinition>Fraction of missing data for individual 2</attributeDefinition>
          <storageType>float</storageType>
          <measurementScale>
            <ratio>
              <unit>
                <standardUnit>dimensionless</standardUnit>
              </unit>
              <numericDomain>
                <numberType>real</numberType>
              </numericDomain>
            </ratio>
          </measurementScale>
        </attribute>
      </attributeList>
    </dataTable>
  </dataset>
</eml:eml>
